# Supplementary material for: TFPI Alpha and Beta Regulate mRNAs and microRNAs Involved in Cancer Biology and in the Immune System in Breast Cancer Cells
Source: PLoS One. 2012 Oct 5;7(10):e47184. doi: 10.1371/journal.pone.0047184 (PMC3465304; doi:10.1371/journal.pone.0047184)
Supplement: Table S1 — Differentially expressed mRNAs following increased expression of TFPIα in SK-BR-3 cells. (XLS) [file pone.0047184.s003.xls]

## Sheet: Sheet1
Table S1
Affymetrix Transcript ID	Genebank Accession number	Fold change	P-value	Gene Symbol	Gene name
7902553	NM_006417	64	1.34e-05	IFI44	interferon-induced protein 44
7902541	NM_006820	41.6	5.66e-05	IFI44L	interferon-induced protein 44-like
7929065	NM_001548	36.6	4.97e-06	IFIT1	interferon-induced protein with tetratricopeptide repeats 1
8068713	NM_002462	30.1	5.15e-06	MX1	myxovirus (influenza virus) resistance 1, interferon-inducible protein p78 (mouse)
8140967	NM_017654	26.4	1.91e-05	SAMD9	sterile alpha motif domain containing 9
8103563	NM_017631	21.1	2.99e-05	DDX60	DEAD (Asp-Glu-Ala-Asp) box polypeptide 60
7929052	NM_001031683	20.4	7.42e-07	IFIT3	interferon-induced protein with tetratricopeptide repeats 3
7958913	NM_002535	17.9	6.71e-05	OAS2	2'-5'-oligoadenylate synthetase 2, 69/71kDa
7929047	NM_001547	17.5	5.82e-05	IFIT2	interferon-induced protein with tetratricopeptide repeats 2
8090018	NM_031458	16.9	5.58e-05	PARP9	poly (ADP-ribose) polymerase family, member 9
7938035	NM_006074	16.2	6.99e-06	TRIM22	tripartite motif-containing 22
8103601	NM_001012967	16.1	3.89e-06	DDX60L	DEAD (Asp-Glu-Ala-Asp) box polypeptide 60-like
8082100	NM_017554	15.7	6.11e-05	PARP14	poly (ADP-ribose) polymerase family, member 14
8035304	NM_004335	15.5	7.03e-05	BST2	bone marrow stromal cell antigen 2
7958884	NM_016816	15.1	0.000102	OAS1	2',5'-oligoadenylate synthetase 1, 40/46kDa
7937335	NM_003641	13.8	6.28e-05	IFITM1	interferon induced transmembrane protein 1 (9-27)
7958895	NM_006187	13.4	1.5e-06	OAS3	2'-5'-oligoadenylate synthetase 3, 100kDa
8160559	NM_014314	13	3.11e-05	DDX58	DEAD (Asp-Glu-Ala-Asp) box polypeptide 58
8040080	NM_080657	12.3	1.17e-06	RSAD2	radical S-adenosyl methionine domain containing 2
8096335	NM_017912	11.6	3.96e-05	HERC6	hect domain and RLD 6
8056285	NM_022168	11	8.42e-06	IFIH1	interferon induced with helicase C domain 1
7976443	NM_001130080	10.7	0.000125	IFI27	interferon, alpha-inducible protein 27
8004184	NM_017523	10.5	1.24e-05	XAF1	XIAP associated factor 1
7896712	NM_014398	9.9	4.36e-05	LAMP3	lysosomal-associated membrane protein 3
8066117	NM_015474	9.8	2.35e-06	SAMHD1	SAM domain and HD domain 1
8074606	NM_017414	8.9	1.92e-05	USP18	ubiquitin specific peptidase 18
8068697	NM_002463	8.1	2.02e-06	MX2	myxovirus (influenza virus) resistance 2 (mouse)
8125512	NM_000593	7.5	4.23e-07	TAP1	transporter 1, ATP-binding cassette, sub-family B (MDR/TAP)
8178867	NM_000593	7.5	4.23e-07	TAP1	transporter 1, ATP-binding cassette, sub-family B (MDR/TAP)
8180061	NM_000593	7.5	4.23e-07	TAP1	transporter 1, ATP-binding cassette, sub-family B (MDR/TAP)
8125500	NM_004159	7.4	2.11e-06	PSMB8	proteasome (prosome, macropain) subunit, beta type, 8 (large multifunctional peptidase 7)
8178855	NM_004159	7.4	2.11e-06	PSMB8	proteasome (prosome, macropain) subunit, beta type, 8 (large multifunctional peptidase 7)
8180049	NM_004159	7.4	2.11e-06	PSMB8	proteasome (prosome, macropain) subunit, beta type, 8 (large multifunctional peptidase 7)
8092169	NM_003810	7.3	4.92e-05	TNFSF10	tumor necrosis factor (ligand) superfamily, member 10
7914127	NM_002038	7.3	0.00291	IFI6	interferon, alpha-inducible protein 6
8091327	NM_021105	7.2	5.42e-06	PLSCR1	phospholipid scramblase 1
8082075	NM_138287	7.1	0.000106	DTX3L	deltex 3-like (Drosophila)
7929072	NM_012420	6.8	0.000126	IFIT5	interferon-induced protein with tetratricopeptide repeats 5
8096361	NM_016323	6.4	5.08e-06	HERC5	hect domain and RLD 5
8072710	NM_030641	6.3	0.00138	APOL6	apolipoprotein L, 6
7909789	NM_001135599	6	1.49e-05	TGFB2	transforming growth factor, beta 2
7947156	NM_001135091	5.7	0.000544	MUC15	mucin 15, cell surface associated
8059650	NM_080424	5.6	1.13e-05	SP110	SP110 nuclear body protein
8140971	NM_152703	5.5	5.67e-06	SAMD9L	sterile alpha motif domain containing 9-like
8086125	NM_014831	5.5	3.09e-06	TRANK1	lupus brain antigen 1
8055702	NM_004688	5.4	0.000156	NMI	N-myc (and STAT) interactor
7948493	NM_016582	5.4	9.8e-06	SLC15A3	solute carrier family 15, member 3
7945962	NM_003141	5.4	3.12e-07	TRIM21	tripartite motif-containing 21
8013450	NM_001042685	5.4	3.49e-06	LGALS9B	lectin, galactoside-binding, soluble, 9B
8131550	NM_001112706	5.3	0.00309	SCIN	Scinderin
8071155	NM_017414	5.1	0.000161	USP18	ubiquitin specific peptidase 18
8143327	NM_022750	5.1	5.75e-05	PARP12	poly (ADP-ribose) polymerase family, member 12
8118571	NM_002800	4.9	2.04e-06	PSMB9	proteasome (prosome, macropain) subunit, beta type, 9 (large multifunctional peptidase 2)
8178211	NM_002800	4.9	2.04e-06	PSMB9	proteasome (prosome, macropain) subunit, beta type, 9 (large multifunctional peptidase 2)
8179495	NM_002800	4.9	2.04e-06	PSMB9	proteasome (prosome, macropain) subunit, beta type, 9 (large multifunctional peptidase 2)
8007446	NM_005533	4.9	7.33e-06	IFI35	interferon-induced protein 35
8131844	NM_001005340	4.9	0.000411	GPNMB	glycoprotein (transmembrane) nmb
8048940	NM_001080391	4.7	3.44e-05	SP100	SP100 nuclear antigen
8057744	NM_007315	4.4	4.17e-05	STAT1	signal transducer and activator of transcription 1, 91kDa
7896125		4.3	0.000392
8015511	NM_024119	4.3	1.91e-05	DHX58	DEXH (Asp-Glu-X-His) box polypeptide 58
7987405	NM_005739	4.3	0.000173	RASGRP1	RAS guanyl releasing protein 1 (calcium and DAG-regulated)
7940775	NM_004585	4.3	2.54e-05	RARRES3	retinoic acid receptor responder (tazarotene induced) 3
8005458	NM_001040078	4.3	1.71e-05	LGALS9C	lectin, galactoside-binding, soluble, 9C
8056184	NM_000888	4.2	0.000604	ITGB6	integrin, beta 6
7894920		4.2	0.00017
8170179	NM_016267	4.2	0.00307	VGLL1	vestigial like 1 (Drosophila)
8051501	NM_002759	4.2	7.65e-05	EIF2AK2	eukaryotic translation initiation factor 2-alpha kinase 2
8014316	NM_002985	4.2	4.57e-07	CCL5	chemokine (C-C motif) ligand 5
7983360	NM_004048	4	1.78e-05	B2M	beta-2-microglobulin
7896695	NM_014398	4	2.01e-05	LAMP3	lysosomal-associated membrane protein 3
7917516	NM_002053	4	0.000116	GBP1	guanylate binding protein 1, interferon-inducible, 67kDa
7893940		3.9	0.00218
7967117	NM_003733	3.9	1.03e-05	OASL	2'-5'-oligoadenylate synthetase-like
7896817	NM_005101	3.8	3.38e-07	ISG15	ISG15 ubiquitin-like modifier
7894274	NM_001494	3.8	7.42e-05	GDI2	GDP dissociation inhibitor 2
7896320		3.8	0.00409
8087485	NM_003335	3.7	6.29e-05	UBA7	ubiquitin-like modifier activating enzyme 7
7893758		3.7	0.00283
8179731	BC013187	3.6	8.34e-05	HLA-B	major histocompatibility complex, class I, B
8018975	NM_005567	3.6	0.00124	LGALS3BP	lectin, galactoside-binding, soluble, 3 binding protein
8124911	NM_005514	3.6	6.45e-05	HLA-B	major histocompatibility complex, class I, B
8178498	NM_005514	3.5	6.5e-05	HLA-B	major histocompatibility complex, class I, B
7895600		3.4	0.00179
7945371	NM_021034	3.4	0.00144	IFITM3	interferon induced transmembrane protein 3 (1-8U)
8066905	NM_021035	3.4	1.45e-07	ZNFX1	zinc finger, NFX1-type containing 1
8117321	NM_006355	3.4	0.000411	TRIM38	tripartite motif-containing 38
7946089	NM_033092	3.3	1.79e-05	TRIM5	tripartite motif-containing 5
8125483	NM_000544	3.3	2.67e-05	TAP2	transporter 2, ATP-binding cassette, sub-family B (MDR/TAP)
8072735	NM_145343	3.3	0.000196	APOL1	apolipoprotein L, 1
8178841	NM_018833	3.3	7.39e-06	TAP2	transporter 2, ATP-binding cassette, sub-family B (MDR/TAP)
8180034	NM_000544	3.3	1.03e-05	TAP2	transporter 2, ATP-binding cassette, sub-family B (MDR/TAP)
7964119	NM_005419	3.3	1.49e-05	STAT2	signal transducer and activator of transcription 2, 113kDa
8123678	NM_183373	3.2	0.000905	C6orf145	chromosome 6 open reading frame 145
8088180	NM_003392	3.2	0.000937	WNT5A	wingless-type MMTV integration site family, member 5A
7894242	NM_001494	3.2	0.00201	GDI2	GDP dissociation inhibitor 2
8171297	NM_000381	3.2	0.00139	MID1	midline 1 (Opitz/BBB syndrome)
7951309	NM_002427	3.2	0.000207	MMP13	matrix metallopeptidase 13 (collagenase 3)
8103951	NM_001995	3.1	0.000134	ACSL1	acyl-CoA synthetase long-chain family member 1
8067680	NM_001037335	3.1	4.41e-06	PRIC285	peroxisomal proliferator-activated receptor A interacting complex 285
8138466	NM_182762	3.1	0.00236	MACC1	metastasis associated in colon cancer 1
7893006		3.1	0.0023
8041781	NM_001430	3.1	0.00301	EPAS1	endothelial PAS domain protein 1
7972461	NM_005073	3.1	0.00146	SLC15A1	solute carrier family 15 (oligopeptide transporter), member 1
7894935		3.1	0.0003
7926239	NM_001008211	3.1	1.88e-05	OPTN	Optineurin
8178489	NM_002117	3.1	5.75e-05	HLA-C	major histocompatibility complex, class I, C
8140686	NM_152754	3.1	0.000371	SEMA3D	sema domain, immunoglobulin domain (Ig), short basic domain, secreted, (semaphorin) 3D
8125766	NM_001188	3	0.000106	BAK1	BCL2-antagonist/killer 1
8122265	NM_006290	3	9.54e-06	TNFAIP3	tumor necrosis factor, alpha-induced protein 3
8052331	NM_033109	3	6.77e-06	PNPT1	polyribonucleotide nucleotidyltransferase 1
8092348	NM_014398	3	1.2e-05	LAMP3	lysosomal-associated membrane protein 3
8133258	NM_022479	3	0.000565	WBSCR17	Williams-Beuren syndrome chromosome region 17
8124901	NM_002117	2.9	4.94e-05	HLA-C	major histocompatibility complex, class I, C
7983157	NM_024956	2.9	5.21e-05	TMEM62	transmembrane protein 62
7895618		2.9	0.000133
7896010	NM_001494	2.9	0.000939	GDI2	GDP dissociation inhibitor 2
7950906	NM_001814	2.9	0.00115	CTSC	cathepsin C
8114010	NM_002198	2.9	0.00338	IRF1	interferon regulatory factor 1
8169541	NM_144658	2.9	0.00109	DOCK11	dedicator of cytokinesis 11
8109926	NM_014211	2.9	6.28e-05	GABRP	gamma-aminobutyric acid (GABA) A receptor, pi
8068671	NM_012105	2.9	0.0017	BACE2	beta-site APP-cleaving enzyme 2
8117435	NM_007047	2.9	2.2e-05	BTN3A2	butyrophilin, subfamily 3, member A2
7893319		2.9	0.00408
7961142	NM_002543	2.9	0.00255	OLR1	oxidized low density lipoprotein (lectin-like) receptor 1
8156688	NM_014290	2.9	9.25e-06	TDRD7	tudor domain containing 7
8078729	NM_001172567	2.8	5.81e-06	MYD88	myeloid differentiation primary response gene (88)
7954631	NM_018099	2.8	0.00048	FAR2	fatty acyl CoA reductase 2
7948274	NM_004223	2.8	5.95e-05	UBE2L6	ubiquitin-conjugating enzyme E2L 6
7895772		2.8	3.69e-05
8113214	NM_002064	2.7	0.00139	GLRX	glutaredoxin (thioltransferase)
7919340	NM_005266	2.7	0.00306	GJA5	gap junction protein, alpha 5, 40kDa
8154233	NM_014143	2.7	0.00262	CD274	CD274 molecule
8098470	NM_024949	2.7	0.00148	WWC2	WW and C2 domain containing 2
8003875	NM_001124758	2.7	8.8e-05	SPNS2	spinster homolog 2 (Drosophila)
7917503	NM_018284	2.7	0.00106	GBP3	guanylate binding protein 3
8162729	NM_014788	2.7	2.3e-06	TRIM14	tripartite motif-containing 14
7965573	NM_021229	2.6	0.000879	NTN4	netrin 4
8120967	NM_002526	2.6	0.000772	NT5E	5'-nucleotidase, ecto (CD73)
8177732	NM_002116	2.6	2.43e-05	HLA-A	major histocompatibility complex, class I, A
8135069	NM_000602	2.6	0.00161	SERPINE1	serpin peptidase inhibitor, clade E (nexin, plasminogen activator inhibitor type 1), member 1
7978644	NM_020529	2.6	5.6e-05	NFKBIA	nuclear factor of kappa light polypeptide gene enhancer in B-cells inhibitor, alpha
7909967	NM_001748	2.6	0.00242	CAPN2	calpain 2, (m/II) large subunit
8113250	NM_001040458	2.6	0.000599	ERAP1	endoplasmic reticulum aminopeptidase 1
8025551	NM_018381	2.6	7.37e-06	C19orf66	chromosome 19 open reading frame 66
8179041	D32129	2.6	0.00026	HLA-A	major histocompatibility complex, class I, A
7969129	NM_001040443	2.5	0.0021	PHF11	PHD finger protein 11
8117800	NM_002116	2.5	3.49e-05	HLA-A	major histocompatibility complex, class I, A
8177725	NM_002127	2.5	2.97e-05	HLA-G	major histocompatibility complex, class I, G
8179034	NM_002127	2.5	2.97e-05	HLA-G	major histocompatibility complex, class I, G
8105191	NM_001178055	2.5	0.00042	PARP8	poly (ADP-ribose) polymerase family, member 8
8132860	NM_005228	2.5	0.000688	EGFR	epidermal growth factor receptor (erythroblastic leukemia viral (v-erb-b) oncogene homolog, avian)
8047272	NM_015535	2.5	0.000115	SPATS2L	spermatogenesis associated, serine-rich 2-like
8177717	NM_018950	2.5	5.22e-05	HLA-F	major histocompatibility complex, class I, F
8178977	NM_172208	2.5	3.85e-08	TAPBP	TAP binding protein (tapasin)
8050102	NM_207315	2.5	8.36e-07	CMPK2	cytidine monophosphate (UMP-CMP) kinase 2, mitochondrial
7894901		2.5	0.00155
7973618	NM_006084	2.4	0.00353	IRF9	interferon regulatory factor 9
8180166	NM_003190	2.4	4.51e-08	TAPBP	TAP binding protein (tapasin)
8113491	NM_139164	2.4	0.000838	STARD4	StAR-related lipid transfer (START) domain containing 4
7979204	NM_006832	2.4	0.000553	FERMT2	fermitin family homolog 2 (Drosophila)
8090193	NM_020733	2.4	0.00141	HEG1	HEG homolog 1 (zebrafish)
8041179	NM_024692	2.4	0.00355	CLIP4	CAP-GLY domain containing linker protein family, member 4
8179049	NR_024240	2.4	0.000196	HLA-J	major histocompatibility complex, class I, J
8179019	NM_018950	2.4	5.12e-05	HLA-F	major histocompatibility complex, class I, F
7895287		2.4	0.00234
7920531	NM_001111	2.4	1.92e-05	ADAR	adenosine deaminase, RNA-specific
8084717	NM_173216	2.4	0.00271	ST6GAL1	ST6 beta-galactosamide alpha-2,6-sialyltranferase 1
7907160	NM_001677	2.4	0.00124	ATP1B1	ATPase, Na+/K+ transporting, beta 1 polypeptide
7952673	AK127847	2.3	0.00204	FLJ45950	FLJ45950 protein
8117813	NR_024240	2.3	8.12e-05	HLA-J	major histocompatibility complex, class I, J (pseudogene)
7951372	NM_033306	2.3	0.00408	CASP4	caspase 4, apoptosis-related cysteine peptidase
8018966	NM_003255	2.3	0.00152	TIMP2	TIMP metallopeptidase inhibitor 2
8006850	NM_016507	2.3	0.00304	CDK12	Cdc2-related kinase, arginine/serine-rich
8014841	NM_004774	2.3	0.00428	MED1	mediator complex subunit 1
7938012	NM_001003819	2.3	0.000883	TRIM6-TRIM34	TRIM6-TRIM34 readthrough transcript
7937330	NM_006435	2.3	2.8e-05	IFITM2	interferon induced transmembrane protein 2 (1-8D)
7965964	NM_032148	2.3	0.00323	SLC41A2	solute carrier family 41, member 2
7896244		2.3	0.0017
8094259	NM_015907	2.3	3.82e-05	LAP3	leucine aminopeptidase 3
8117760	NM_001098479	2.3	3.15e-05	HLA-F	major histocompatibility complex, class I, F
8117458	NM_001145009	2.3	0.000491	BTN3A1	butyrophilin, subfamily 3, member A1
8075720	NM_030882	2.2	0.000128	APOL2	apolipoprotein L, 2
7926679	NM_019590	2.2	0.000104	KIAA1217	KIAA1217
8160670	NM_004925	2.2	0.00398	AQP3	aquaporin 3 (Gill blood group)
8061247	NM_018993	2.2	0.00113	RIN2	Ras and Rab interactor 2
7963333	NM_182507	2.2	0.000983	KRT80	keratin 80
7938370	NM_015055	2.2	0.000432	SWAP70	SWAP switching B-cell complex 70kDa subunit
7962884	NM_014470	2.2	0.000746	RND1	Rho family GTPase 1
8125713	NM_003190	2.2	4.63e-09	TAPBP	TAP binding protein (tapasin)
7902396	NR_003042	2.2	0.00127	SNORD45C	small nucleolar RNA, C/D box 45C
7894234		2.2	0.00127
8177788	NM_005516	2.2	2.13e-05	HLA-E	major histocompatibility complex, class I, E
8179103	NM_005516	2.2	2.13e-05	HLA-E	major histocompatibility complex, class I, E
7896688	NM_130442	2.2	0.00338	ELMO1	engulfment and cell motility 1
8010454	NM_020914	2.2	1.87e-07	RNF213	ring finger protein 213
7984779	NM_033240	2.2	0.000159	PML	promyelocytic leukemia
8015607	NM_139276	2.1	1.38e-05	STAT3	signal transducer and activator of transcription 3 (acute-phase response factor)
7952290	NM_012101	2.1	9.2e-05	TRIM29	tripartite motif-containing 29
7908694	NM_020443	2.1	0.000309	NAV1	neuron navigator 1
8138613	NM_015550	2.1	0.0018	OSBPL3	oxysterol binding protein-like 3
8117034	NM_006877	2.1	4.79e-05	GMPR	guanosine monophosphate reductase
8117777	NR_001434	2.1	2.21e-05	HLA-H	major histocompatibility complex, class I, H (pseudogene)
8005809	NM_009587	2.1	0.00389	LGALS9	lectin, galactoside-binding, soluble, 9
8117890	NM_005516	2.1	2.56e-05	HLA-E	major histocompatibility complex, class I, E
7949904	NM_030930	2.1	1.67e-05	UNC93B1	unc-93 homolog B1 (C. elegans)
7951351	NM_025208	2.1	3.02e-05	PDGFD	platelet derived growth factor D
8112274	NM_024930	2.1	3.17e-05	ELOVL7	ELOVL family member 7, elongation of long chain fatty acids (yeast)
7901052	NR_001457	2.1	0.00264	SNORD38B	small nucleolar RNA, C/D box 38B
8007188	NM_033133	2.1	9.86e-05	CNP	2',3'-cyclic nucleotide 3' phosphodiesterase
8018449	NM_199242	2.1	0.00404	UNC13D	unc-13 homolog D (C. elegans)
7897449	NM_025106	2	0.000341	SPSB1	splA/ryanodine receptor domain and SOCS box containing 1
7928444	NM_014000	2	0.00245	VCL	Vinculin
7926821	NM_001172303	2	0.00048	MASTL	microtubule associated serine/threonine kinase-like
7895849	NM_001494	2	0.000254	GDI2	GDP dissociation inhibitor 2
8132031	NM_175887	2	0.000602	PRR15	proline rich 15
8001317	NM_153029	2	5.07e-06	N4BP1	NEDD4 binding protein 1
8151475	NM_001025252	2	0.000594	TPD52	tumor protein D52
7896113		2	0.000288
7893637	NM_001494	2	0.00239	GDI2	GDP dissociation inhibitor 2
7893470		2	0.00292
8051583	NM_000104	2	0.00382	CYP1B1	cytochrome P450, family 1, subfamily B, polypeptide 1
8158560	NM_014506	2	0.000299	TOR1B	torsin family 1, member B (torsin B)
8121768	NM_181794	-2	0.00194	PKIB	protein kinase (cAMP-dependent, catalytic) inhibitor beta
7985809	NM_007011	-2	2.1e-05	ABHD2	abhydrolase domain containing 2
8173933	NM_001105243	-2.1	1.11e-05	PCDH19	protocadherin 19
7985147	NM_018602	-2.2	0.000193	DNAJA4	DnaJ (Hsp40) homolog, subfamily A, member 4
8100737	NM_001076	-2.4	2.07e-05	UGT2B15	UDP glucuronosyltransferase 2 family, polypeptide B15
8100746	NM_001076	-2.4	2.07e-05	UGT2B15	UDP glucuronosyltransferase 2 family, polypeptide B15
7917468	NR_023371	-2.4	0.00299	RN5S9	RNA, 5S ribosomal 9
8017104		-2.4	0.000188
8091715	NM_020169	-2.5	0.000935	LXN	Latexin
7986383	NM_000875	-2.6	0.00255	IGF1R	insulin-like growth factor 1 receptor
7968678	NM_207361	-2.7	0.000446	FREM2	FRAS1 related extracellular matrix protein 2
7896507		-3.2	0.00276
8169504	NM_007231	-3.2	0.000195	SLC6A14	solute carrier family 6 (amino acid transporter), member 14
8142981	NM_001018111	-3.5	0.000916	PODXL	podocalyxin-like
7893570		-3.7	6.6e-06
8045974	NM_001178015	-4.4	0.00148	SLC4A10	solute carrier family 4, sodium bicarbonate transport
7968004	NM_000231	-4.6	0.0018	SGCG	sarcoglycan, gamma (35kDa dystrophin-associated glycoprotein)
7927120	NM_020975	-5	9.91e-05	RET	ret proto-oncogene
7958051	NM_004316	-5.5	0.0013	ASCL1	achaete-scute complex homolog 1 (Drosophila)
