# Supplementary material for: TFPI Alpha and Beta Regulate mRNAs and microRNAs Involved in Cancer Biology and in the Immune System in Breast Cancer Cells
Source: PLoS One. 2012 Oct 5;7(10):e47184. doi: 10.1371/journal.pone.0047184 (PMC3465304; doi:10.1371/journal.pone.0047184)
Supplement: Table S2 — Differentially expressed mRNAs following increased expression of TFPIβ in SK-BR-3 cells. (XLS) [file pone.0047184.s004.xls]

## Sheet: Sheet1
Table S2.
Affymetrix Transcript ID	Genebank Accession number	Fold change	P-value	Gene Symbol	Gene name
7894920		8.2	1.98e-05
8131844	NM_001005340	7.8	9.43e-05	GPNMB	glycoprotein (transmembrane) nmb
8088180	NM_003392	7.7	4.37e-05	WNT5A	wingless-type MMTV integration site family, member 5A
7896125		7.6	6.61e-05
8169541	NM_144658	6.9	4.12e-05	DOCK11	dedicator of cytokinesis 11
7893897		6.9	0.00233
8131550	NM_001112706	6.7	0.00164	SCIN	Scinderin
8169473	NM_005032	6.2	0.000475	PLS3	plastin 3 (T isoform)
7893006		6.2	0.000179
7963534	NM_002272	6.2	0.00125	KRT4	keratin 4
8170179	NM_016267	6.1	0.000946	VGLL1	vestigial like 1 (Drosophila)
7961693	NM_002300	6	0.00795	LDHB	lactate dehydrogenase B
7919340	NM_005266	5.8	0.000155	GJA5	gap junction protein, alpha 5, 40kDa
7972461	NM_005073	5.8	0.00013	SLC15A1	solute carrier family 15 (oligopeptide transporter), member 1
8171297	NM_000381	5.8	0.000147	MID1	midline 1 (Opitz/BBB syndrome)
8048026	NM_001875	5.6	0.0012	CPS1	carbamoyl-phosphate synthetase 1, mitochondrial
7893437		5.3	0.0057
8056184	NM_000888	5.3	0.000285	ITGB6	integrin, beta 6
8014903	NM_001165958	5	0.00045	GSDMB	gasdermin B
8057677	NM_014585	4.9	0.00123	SLC40A1	solute carrier family 40 (iron-regulated transporter), member 1
7893758		4.8	0.0011
8133258	NM_022479	4.8	7.65e-05	WBSCR17	Williams-Beuren syndrome chromosome region 17
8041781	NM_001430	4.7	0.000587	EPAS1	endothelial PAS domain protein 1
7917885	NM_001839	4.7	0.0036	CNN3	calponin 3, acidic
8124307	NR_002174	4.6	0.000848	CMAH	cytidine monophosphate-N-acetylneuraminic acid hydroxylase
7901565	NM_000792	4.6	0.000273	DIO1	deiodinase, iodothyronine, type I
8066619	NM_006227	4.6	0.000343	PLTP	phospholipid transfer protein
7963353	NM_002281	4.6	0.00542	KRT81	keratin 81
8123678	NM_183373	4.6	0.000224	C6orf145	chromosome 6 open reading frame 145
7909967	NM_001748	4.5	0.000211	CAPN2	calpain 2, (m/II) large subunit
7958784	NM_000690	4.5	0.00254	ALDH2	aldehyde dehydrogenase 2 family (mitochondrial)
7954631	NM_018099	4.4	6.12e-05	FAR2	fatty acyl CoA reductase 2
8058927	NM_022152	4.4	0.0034	TMBIM1	transmembrane BAX inhibitor motif containing 1
7973433	NM_182908	4.3	0.00424	DHRS2	dehydrogenase/reductase (SDR family) member 2
8138834	NM_017946	4.3	0.000156	FKBP14	FK506 binding protein 14, 22 kDa
8156043	NM_058179	4.2	0.00423	PSAT1	phosphoserine aminotransferase 1
8051573	NM_006449	4.2	0.000727	CDC42EP3	CDC42 effector protein (Rho GTPase binding) 3
8151496	NM_001033723	4.2	0.000623	ZNF704	zinc finger protein 704
8071861	NM_019601	4.1	0.00147	SUSD2	sushi domain containing 2
8014841	NM_004774	4.1	0.00027	MED1	mediator complex subunit 1
8073585	NR_027786	4.1	0.00418	SERHL	serine hydrolase-like
7961532	NM_001175	4.1	0.00277	ARHGDIB	Rho GDP dissociation inhibitor (GDI) beta
8098470	NM_024949	4.1	0.00023	WWC2	WW and C2 domain containing 2
7918936	NM_024626	4.1	0.00313	VTCN1	V-set domain containing T cell activation inhibitor 1
7961142	NM_002543	4	0.000576	OLR1	oxidized low density lipoprotein (lectin-like) receptor 1
8104079	NM_005245	4	0.00102	FAT1	FAT tumor suppressor homolog 1 (Drosophila)
8131475	NM_020156	4	0.000912	C1GALT1	core 1 synthase, glycoprotein-N-acetylgalactosamine 3-beta-galactosyltransferase, 1
8148124	NM_022045	4	0.000162	MTBP	Mdm2, transformed 3T3 cell double minute 2, p53 binding protein (mouse) binding protein, 104kDa
7963244	NM_005653	3.9	0.000671	TFCP2	transcription factor CP2
8014825	NM_032875	3.9	1.44e-05	FBXL20	F-box and leucine-rich repeat protein 20
8138466	NM_182762	3.9	0.000938	MACC1	metastasis associated in colon cancer 1
8073596	NM_014509	3.9	0.000533	SERHL2	serine hydrolase-like 2
7980316	NM_003239	3.9	0.0001	TGFB3	transforming growth factor, beta 3
8150988	NM_001164750	3.8	0.000798	ASPH	aspartate beta-hydroxylase
8103415	NM_001128424	3.8	0.000953	FAM198B	chromosome 4 open reading frame 18
7965573	NM_021229	3.8	0.000149	NTN4	netrin 4
8140650	NM_012431	3.8	0.00035	SEMA3E	sema domain, immunoglobulin domain (Ig), short basic domain, secreted, (semaphorin) 3E
8076463	BC014647	3.8	0.000248	RRP7B	ribosomal RNA processing 7 homolog B (S. cerevisiae)
8068671	NM_012105	3.8	0.000517	BACE2	beta-site APP-cleaving enzyme 2
7917850	NM_004815	3.8	0.000367	ARHGAP29	Rho GTPase activating protein 29
8166469	NR_027783	3.8	0.00646	SAT1	spermidine/spermine N1-acetyltransferase 1
8105191	NM_001178055	3.8	5.6e-05	PARP8	poly (ADP-ribose) polymerase family, member 8
7893940		3.8	0.00252
7895672		3.7	0.00425
8162117	NM_016548	3.7	0.000838	GOLM1	golgi membrane protein 1
8056303	NM_033272	3.7	0.00115	KCNH7	potassium voltage-gated channel, subfamily H (eag-related), member 7
7894390		3.7	0.0032
7955613	NM_005556	3.7	0.00569	KRT7	keratin 7
8132860	NM_005228	3.7	9.61e-05	EGFR	epidermal growth factor receptor (erythroblastic leukemia viral (v-erb-b) oncogene homolog, avian)
7951545	NM_015065	3.7	1.04e-05	EXPH5	exophilin 5
8102415	NM_001221	3.7	2.09e-05	CAMK2D	calcium/calmodulin-dependent protein kinase II delta
7895259		3.6	0.00644
8138613	NM_015550	3.6	0.000106	OSBPL3	oxysterol binding protein-like 3
7901788	NM_001134673	3.6	0.00072	NFIA	nuclear factor I/A
7894274	NM_001494	3.6	9.42e-05	GDI2	GDP dissociation inhibitor 2
8115196	NM_001172831	3.6	1.42e-05	ZNF300	zinc finger protein 300
7930498	NM_016234	3.6	0.00104	ACSL5	acyl-CoA synthetase long-chain family member 5
8003875	NM_001124758	3.6	2.14e-05	SPNS2	spinster homolog 2 (Drosophila)
7902687	NM_001554	3.6	0.00225	CYR61	cysteine-rich, angiogenic inducer, 61
8084717	NM_173216	3.6	0.000355	ST6GAL1	ST6 beta-galactosamide alpha-2,6-sialyltranferase 1
8092541	NM_139248	3.5	0.000199	LIPH	lipase, member H
8041179	NM_024692	3.5	0.000538	CLIP4	CAP-GLY domain containing linker protein family, member 4
8122637	NM_015278	3.5	4e-05	SASH1	SAM and SH3 domain containing 1
8147019	NM_016010	3.5	0.000123	FAM164A	family with sequence similarity 164, member A
8148158	NM_145647	3.5	2.17e-05	WDR67	WD repeat domain 67
7896320		3.5	0.00547
8006850	NM_016507	3.5	0.000378	CDK12	Cdc2-related kinase, arginine/serine-rich
7894783		3.5	0.00557
8141035	NM_001099401	3.5	0.0038	SGCE	sarcoglycan, epsilon
7952673	AK127847	3.4	0.000288	FLJ45950	FLJ45950 protein
8050160	NM_138799	3.4	5.71e-05	MBOAT2	membrane bound O-acyltransferase domain containing 2
8138805	NM_019029	3.4	0.00079	CPVL	carboxypeptidase, vitellogenic-like
8062284		3.4	9.53e-05
8104693	NM_178140	3.4	7.64e-05	PDZD2	PDZ domain containing 2
7936871	NM_000274	3.4	0.00139	OAT	ornithine aminotransferase (gyrate atrophy)
8145954	NM_006283	3.4	0.00118	TACC1	transforming, acidic coiled-coil containing protein 1
7963187	NM_001113546	3.4	1.72e-05	LIMA1	LIM domain and actin binding 1
7920291	NM_080388	3.4	0.00557	S100A16	S100 calcium binding protein A16
7965964	NM_032148	3.4	0.000437	SLC41A2	solute carrier family 41, member 2
8006940	NM_001030002	3.4	0.000282	GRB7	growth factor receptor-bound protein 7
7939314	NM_012153	3.4	0.000902	EHF	ets homologous factor
8058614	NM_006055	3.4	0.000943	LANCL1	LanC lantibiotic synthetase component C-like 1 (bacterial)
8151296	NM_016027	3.4	9.61e-05	LACTB2	lactamase, beta 2
8103951	NM_001995	3.3	9.98e-05	ACSL1	acyl-CoA synthetase long-chain family member 1
8129649	NM_052831	3.3	0.00303	C6orf192	chromosome 6 open reading frame 192
8081431	NM_001627	3.3	0.000733	ALCAM	activated leukocyte cell adhesion molecule
8116835	NM_145649	3.3	0.000106	GCNT2	glucosaminyl (N-acetyl) transferase 2, I-branching enzyme (I blood group)
8006877	NM_006804	3.3	0.000375	STARD3	StAR-related lipid transfer (START) domain containing 3
7896688	NM_130442	3.3	0.000378	ELMO1	engulfment and cell motility 1
7962884	NM_014470	3.3	8.11e-05	RND1	Rho family GTPase 1
7934570	NM_001014797	3.3	0.00185	KCNMA1	potassium large conductance calcium-activated channel, subfamily M, alpha member 1
8000799	NM_024307	3.3	0.000137	GDPD3	glycerophosphodiester phosphodiesterase domain containing 3
8138067	NM_004227	3.2	0.000575	CYTH3	cytohesin 3
7951351	NM_025208	3.2	1.94e-06	PDGFD	platelet derived growth factor D
7908694	NM_020443	3.2	2.71e-05	NAV1	neuron navigator 1
7894242	NM_001494	3.2	0.00195	GDI2	GDP dissociation inhibitor 2
8170580	NM_001080848	3.2	0.000825	CSAG2	CSAG family, member 2
8151471	NM_014018	3.2	0.0022	MRPS28	mitochondrial ribosomal protein S28
7960529	NM_001038	3.2	0.000928	SCNN1A	sodium channel, nonvoltage-gated 1 alpha
8155665	NM_021965	3.2	0.0013	PGM5	phosphoglucomutase 5
7950906	NM_001814	3.2	0.000782	CTSC	cathepsin C
8067305	NM_014258	3.2	0.000253	SYCP2	synaptonemal complex protein 2
8022711	NM_024422	3.1	0.00116	DSC2	desmocollin 2
8175710	NM_001080848	3.1	0.000729	CSAG2	CSAG family, member 2
8138799	NM_014817	3.1	0.00157	TRIL	TLR4 interactor with leucine rich repeats
7965206	NM_182767	3.1	0.000493	SLC6A15	solute carrier family 6 (neutral amino acid transporter), member 15
7896725	NM_000882	3.1	7.83e-05	IL12A	interleukin 12A (natural killer cell stimulatory factor 1, cytotoxic lymphocyte maturation factor 1, p35)
7939546	NM_002231	3.1	0.00536	CD82	CD82 molecule
7899615	NM_178865	3.1	0.000264	SERINC2	serine incorporator 2
8153002	NM_001135242	3.1	0.00504	NDRG1	N-myc downstream regulated 1
8096808	NM_017918	3.1	0.00178	CCDC109B	coiled-coil domain containing 109B
8018966	NM_003255	3.1	0.000298	TIMP2	TIMP metallopeptidase inhibitor 2
8109407	NM_198321	3.1	3.71e-05	GALNT10	UDP-N-acetyl-alpha-D-galactosamine:polypeptide N-acetylgalactosaminyltransferase 10 (GalNAc-T10)
8175747	NM_005362	3.1	0.00099	MAGEA3	melanoma antigen family A, 3
8061247	NM_018993	3.1	0.000177	RIN2	Ras and Rab interactor 2
8151423	NM_020647	3.1	0.0024	JPH1	junctophilin 1
8006112	NM_032141	3.1	0.000226	CCDC55	coiled-coil domain containing 55
8140955	NM_001259	3.1	0.000292	CDK6	cyclin-dependent kinase 6
8139057	NM_014800	3.1	0.00109	ELMO1	engulfment and cell motility 1
7901175	NM_005727	3	0.00111	TSPAN1	tetraspanin 1
8152703	NM_058229	3	6.44e-05	FBXO32	F-box protein 32
8096682	NM_017700	3	0.000459	ARHGEF38	hypothetical protein FLJ20184
7942135	NM_018043	3	0.00122	ANO1	anoctamin 1, calcium activated chloride channel
7972487	NM_015296	3	3.91e-06	DOCK9	dedicator of cytokinesis 9
8160521	NM_024761	3	5.96e-05	MOBKL2B	MOB1, Mps One Binder kinase activator-like 2B (yeast)
7920297	NM_020672	3	0.000544	S100A14	S100 calcium binding protein A14
7923378	NM_004078	3	0.00221	CSRP1	cysteine and glycine-rich protein 1
7904967	NR_004430	3	0.00388	RNU1-1	RNA, U1 small nuclear 1
8098204	NM_001873	3	0.000154	CPE	carboxypeptidase E
8014925	NM_014815	3	0.000441	MED24	mediator complex subunit 24
8014871	NM_033419	3	5.86e-05	PGAP3	post-GPI attachment to proteins 3
7934278	NM_000917	3	0.000724	P4HA1	prolyl 4-hydroxylase, alpha polypeptide I
7933261	ENST00000317346	3	0.000613	LOC100133130	PRO1102
7933572	ENST00000317346	3	0.000613	LOC100133130	PRO1102
8143499	NM_018646	3	0.000199	TRPV6	transient receptor potential cation channel, subfamily V, member 6
7947156	NM_001135091	2.9	0.00607	MUC15	mucin 15, cell surface associated
8073775	NM_006486	2.9	0.00037	FBLN1	fibulin 1
8006123	NM_001304	2.9	6.3e-06	CPD	carboxypeptidase D
7938370	NM_015055	2.9	7.97e-05	SWAP70	SWAP switching B-cell complex 70kDa subunit
7920271	NM_019554	2.9	0.00127	S100A4	S100 calcium binding protein A4
8143221	NM_020632	2.9	0.000328	ATP6V0A4	ATPase, H+ transporting, lysosomal V0 subunit a4
8113214	NM_002064	2.9	0.00101	GLRX	glutaredoxin (thioltransferase)
8116921	NM_001955	2.9	2.82e-05	EDN1	endothelin 1
7965322	NM_000899	2.9	0.00312	KITLG	KIT ligand
7980616	NM_007039	2.9	0.000793	PTPN21	protein tyrosine phosphatase, non-receptor type 21
8006148	NM_004871	2.9	0.000253	GOSR1	golgi SNAP receptor complex member 1
8007023	NM_001012241	2.9	5.01e-05	MSL1	male-specific lethal 1 homolog (Drosophila)
8029489	NM_005581	2.9	1.16e-05	BCAM	basal cell adhesion molecule (Lutheran blood group)
7929388	NM_016341	2.9	0.000114	PLCE1	phospholipase C, epsilon 1
7901052	NR_001457	2.9	0.000391	SNORD38B	small nucleolar RNA, C/D box 38B
8067125	NM_003657	2.9	0.00202	BCAS1	breast carcinoma amplified sequence 1
8006906	NM_001005862	2.9	0.000418	ERBB2	v-erb-b2 erythroblastic leukemia viral oncogene homolog 2
8146921	NM_172037	2.8	0.000192	RDH10	retinol dehydrogenase 10 (all-trans)
8018449	NM_199242	2.8	0.000607	UNC13D	unc-13 homolog D (C. elegans)
8152506	NM_207506	2.8	0.00139	SAMD12	sterile alpha motif domain containing 12
7894486		2.8	0.00391
8007058	NM_133264	2.8	3.67e-07	WIPF2	WAS/WASL interacting protein family, member 2
7903162	NM_152487	2.8	0.0063	TMEM56	transmembrane protein 56
8117106	NM_182757	2.8	0.00141	RNF144B	ring finger protein 144B
7899627	NM_022164	2.8	0.000539	TINAGL1	tubulointerstitial nephritis antigen-like 1
8066051	NM_032013	2.8	0.00278	NDRG3	NDRG family member 3
7896399		2.8	0.00613
8018975	NM_005567	2.8	0.00367	LGALS3BP	lectin, galactoside-binding, soluble, 3 binding protein
7945110	NM_006278	2.8	5.69e-05	ST3GAL4	ST3 beta-galactoside alpha-2,3-sialyltransferase 4
8005953	NR_000010	2.8	0.000241	SNORD4A	small nucleolar RNA, C/D box 4A
8152597	NM_014078	2.8	0.00097	MRPL13	mitochondrial ribosomal protein L13
8067279	NM_001336	2.8	0.000156	CTSZ	cathepsin Z
8125500	NM_004159	2.8	0.000101	PSMB8	proteasome (prosome, macropain) subunit, beta type, 8 (large multifunctional peptidase 7)
8178855	NM_004159	2.8	0.000101	PSMB8	proteasome (prosome, macropain) subunit, beta type, 8 (large multifunctional peptidase 7)
8180049	NM_004159	2.8	0.000101	PSMB8	proteasome (prosome, macropain) subunit, beta type, 8 (large multifunctional peptidase 7)
8031398	NM_017852	2.8	2.16e-07	NLRP2	NLR family, pyrin domain containing 2
8083690	NM_000882	2.8	3.12e-05	IL12A	interleukin 12A (natural killer cell stimulatory factor 1, cytotoxic lymphocyte maturation factor 1, p35)
7986446	NM_000693	2.8	7.49e-05	ALDH1A3	aldehyde dehydrogenase 1 family, member A3
8013860	NM_078471	2.8	8.27e-06	MYO18A	myosin XVIIIA
7924207	NM_005401	2.8	0.00012	PTPN14	protein tyrosine phosphatase, non-receptor type 14
7979085	NM_002863	2.8	0.000737	PYGL	phosphorylase, glycogen, liver
8161520	NR_002836	2.8	0.00241	PGM5P2	phosphoglucomutase 5 pseudogene 2
7980636	NM_183387	2.8	0.00447	EML5	echinoderm microtubule associated protein like 5
8152648	BC067796	2.7	4.75e-05	C8orf76	chromosome 8 open reading frame 76
7966600	NM_024959	2.7	6.89e-05	SLC24A6	solute carrier family 24 (sodium/potassium/calcium exchanger), member 6
8092177	NM_001146276	2.7	0.000428	NCEH1	arylacetamide deacetylase-like 1
7930631	NM_198795	2.7	1.87e-05	TDRD1	tudor domain containing 1
7917954	NM_001013660	2.7	0.00202	FRRS1	ferric-chelate reductase 1
8168424	NM_006517	2.7	0.00292	SLC16A2	solute carrier family 16, member 2 (monocarboxylic acid transporter 8)
8096733	NM_001136258	2.7	0.00105	SGMS2	sphingomyelin synthase 2
7934477	NM_172171	2.7	3.92e-05	CAMK2G	calcium/calmodulin-dependent protein kinase II gamma
7904572	NR_004430	2.7	0.000751	RNU1-1	RNA, U1 small nuclear 1
7895833	NM_001494	2.7	0.00392	GDI2	GDP dissociation inhibitor 2
7943605	NM_000019	2.7	0.000902	ACAT1	acetyl-Coenzyme A acetyltransferase 1
8111788	NM_012382	2.7	1.5e-05	TTC33	tetratricopeptide repeat domain 33
8090193	NM_020733	2.7	0.000732	HEG1	HEG homolog 1 (zebrafish)
8125766	NM_001188	2.7	0.000195	BAK1	BCL2-antagonist/killer 1
7971866	NM_001042517	2.7	0.000235	DIAPH3	diaphanous homolog 3 (Drosophila)
7928444	NM_014000	2.7	0.000433	VCL	Vinculin
7894935		2.7	0.000587
8162744	NM_003389	2.7	0.000112	CORO2A	coronin, actin binding protein, 2A
8097098	NM_019050	2.7	0.000128	USP53	ubiquitin specific peptidase 53
8106448	NM_003719	2.7	0.000514	PDE8B	phosphodiesterase 8B
8062034	NM_021202	2.7	0.00177	TP53INP2	tumor protein p53 inducible nuclear protein 2
8160670	NM_004925	2.7	0.00147	AQP3	aquaporin 3 (Gill blood group)
8146914	NM_017489	2.7	0.000132	TERF1	telomeric repeat binding factor (NIMA-interacting) 1
8102532	NM_001083	2.7	0.000223	PDE5A	phosphodiesterase 5A, cGMP-specific
8161513	NR_002836	2.7	0.00215	PGM5P2	phosphoglucomutase 5 pseudogene 2
8088911	NM_001128223	2.7	0.000228	ZNF717	zinc finger protein 717
8156770	NM_024642	2.7	0.000316	GALNT12	UDP-N-acetyl-alpha-D-galactosamine:polypeptide N-acetylgalactosaminyltransferase 12 (GalNAc-T12)
7895303		2.6	0.00178
8055688	NM_005168	2.6	0.00226	RND3	Rho family GTPase 3
7895772		2.6	4.7e-05
8043995	NM_000877	2.6	0.00251	IL1R1	interleukin 1 receptor, type I
7905571	NM_002965	2.6	0.000448	S100A9	S100 calcium binding protein A9
7894901		2.6	0.00106
7951032	NR_003026	2.6	0.000644	SNORA1	small nucleolar RNA, H/ACA box 1
7951662	NM_001885	2.6	5.79e-05	CRYAB	crystallin, alpha B
7969835	NM_000282	2.6	5.03e-05	PCCA	propionyl Coenzyme A carboxylase, alpha polypeptide
8147228	NM_001359	2.6	0.00193	DECR1	2,4-dienoyl CoA reductase 1, mitochondrial
8096845	NM_001963	2.6	0.000164	EGF	epidermal growth factor (beta-urogastrone)
7944667	NM_003105	2.6	5.37e-05	SORL1	sortilin-related receptor, L(DLR class) A repeats-containing
7947199	NM_018490	2.6	0.000143	LGR4	leucine-rich repeat-containing G protein-coupled receptor 4
8086201	NM_001607	2.6	0.00058	ACAA1	acetyl-Coenzyme A acyltransferase 1
7993588	NM_024847	2.6	0.000315	TMC7	transmembrane channel-like 7
7979204	NM_006832	2.6	0.000357	FERMT2	fermitin family homolog 2 (Drosophila)
8175696	NM_000808	2.6	0.000321	GABRA3	gamma-aminobutyric acid (GABA) A receptor, alpha 3
8014233	NM_001104587	2.6	0.00271	SLFN11	schlafen family member 11
8014882	NM_032339	2.6	0.0017	C17orf37	chromosome 17 open reading frame 37
8010082	NR_004395	2.6	0.000768	SNORD1A	small nucleolar RNA, C/D box 1A
8070538	NM_015500	2.6	8.32e-05	C2CD2	C2 calcium-dependent domain containing 2
8151730	NM_004929	2.6	0.00739	CALB1	calbindin 1, 28kDa
8078738	NM_005109	2.6	9.72e-06	OXSR1	oxidative-stress responsive 1
7895600		2.6	0.00635
7896598		2.6	0.0035
7951422	NM_032424	2.6	5.47e-05	KIAA1826	KIAA1826
7910001	NM_003676	2.6	0.00771	DEGS1	degenerative spermatocyte homolog 1, lipid desaturase (Drosophila)
7939184	NM_018393	2.6	0.000779	TCP11L1	t-complex 11 (mouse)-like 1
8131927	NM_016447	2.6	0.000655	MPP6	membrane protein, palmitoylated 6 (MAGUK p55 subfamily member 6)
8015607	NM_139276	2.6	4.1e-06	STAT3	signal transducer and activator of transcription 3 (acute-phase response factor)
7960730	NM_005768	2.6	0.0027	LPCAT3	lysophosphatidylcholine acyltransferase 3
7971461	NM_002298	2.6	4.35e-05	LCP1	lymphocyte cytosolic protein 1 (L-plastin)
7895618		2.6	0.000281
7907160	NM_001677	2.5	0.000781	ATP1B1	ATPase, Na+/K+ transporting, beta 1 polypeptide
8102789	NM_003218	2.5	1.79e-06	TERF1	telomeric repeat binding factor (NIMA-interacting) 1
8079117	NM_001296	2.5	9.96e-05	CCBP2	chemokine binding protein 2
8120552	NM_001105531	2.5	0.00067	FAM135A	family with sequence similarity 135, member A
8146930	NM_017866	2.5	0.00142	TMEM70	transmembrane protein 70
8109426	AK090581	2.5	0.000216	FLJ38109	UDP-N-acetyl-alpha-D-galactosamine:polypeptide N-acetylgalactosaminyltransferase 10 (GalNAc-T10)
7969916	NM_017693	2.5	0.000111	BIVM	basic, immunoglobulin-like variable motif containing
8138258	NM_001135924	2.5	0.000231	VWDE	von Willebrand factor D and EGF domains
7896010		2.5	0.00196
8007154	NM_021939	2.5	2.61e-05	FKBP10	FK506 binding protein 10, 65 kDa
8080511	NM_000720	2.5	0.000674	CACNA1D	calcium channel, voltage-dependent, L type, alpha 1D subunit
7924636	NM_014698	2.5	1.44e-05	TMEM63A	transmembrane protein 63A
8050427	NM_030797	2.5	0.00308	FAM49A	family with sequence similarity 49, member A
8005951	NR_000013	2.5	0.0044	SNORD42B	small nucleolar RNA, C/D box 42B
7936734	NM_000141	2.5	0.000357	FGFR2	fibroblast growth factor receptor 2
8167912	NM_007250	2.5	0.000154	KLF8	Kruppel-like factor 8
7920877	NM_001162383	2.5	0.000962	ARHGEF2	Rho/Rac guanine nucleotide exchange factor (GEF) 2
7969651	NM_006260	2.5	8.59e-05	DNAJC3	DnaJ (Hsp40) homolog, subfamily C, member 3
8072436	NM_001002837	2.5	7.44e-05	INPP5J	inositol polyphosphate-5-phosphatase J
8104758	BC022250	2.5	2.14e-05	C5orf23	chromosome 5 open reading frame 23
8125512	NM_000593	2.5	4.32e-05	TAP1	transporter 1, ATP-binding cassette, sub-family B (MDR/TAP)
8178867	NM_000593	2.5	4.32e-05	TAP1	transporter 1, ATP-binding cassette, sub-family B (MDR/TAP)
8180061	NM_000593	2.5	4.32e-05	TAP1	transporter 1, ATP-binding cassette, sub-family B (MDR/TAP)
8142345	NM_014705	2.5	0.00292	DOCK4	dedicator of cytokinesis 4
8015445	NR_033465	2.5	0.00112	NT5C3L	5'-nucleotidase, cytosolic III-like
8180298	NM_005648	2.5	0.00416	TCEB1	transcription elongation factor B (SIII), polypeptide 1 (15kDa, elongin C)
8116848	NM_017906	2.5	0.000497	PAK1IP1	PAK1 interacting protein 1
8007108	NM_145274	2.5	0.000593	TMEM99	transmembrane protein 99
7946401	NM_005418	2.5	0.0004	ST5	suppression of tumorigenicity 5
7975390	NM_001034852	2.5	0.000262	SMOC1	SPARC related modular calcium binding 1
8151475	NM_001025252	2.5	0.000141	TPD52	tumor protein D52
8151281	NM_014294	2.5	4.32e-05	TRAM1	translocation associated membrane protein 1
7903092	NM_001024948	2.5	0.000422	FNBP1L	formin binding protein 1-like
7982935	NM_005648	2.5	0.00096	TCEB1	transcription elongation factor B (SIII), polypeptide 1 (15kDa, elongin C)
8032965	BC036545	2.5	0.000466	PLAC2	placenta-specific 2 (non-protein coding)
8110055	NM_030627	2.5	2.1e-05	CPEB4	cytoplasmic polyadenylation element binding protein 4
7980744	NM_004755	2.5	3.09e-05	RPS6KA5	ribosomal protein S6 kinase, 90kDa, polypeptide 5
8051583	NM_000104	2.5	0.00103	CYP1B1	cytochrome P450, family 1, subfamily B, polypeptide 1
7964246	NR_003046	2.5	0.00492	SNORD59B	small nucleolar RNA, C/D box 59B
8067233	NM_020182	2.5	0.000723	PMEPA1	prostate transmembrane protein, androgen induced 1
8010248	NM_001010982	2.5	0.0012	AFMID	arylformamidase
7972946	NM_007368	2.5	0.000526	RASA3	RAS p21 protein activator 3
8152553	NM_003184	2.5	2.39e-05	TAF2	TAF2 RNA polymerase II, TATA box binding protein (TBP)-associated factor, 150kDa
8151436	NM_000318	2.5	0.000512	PEX2	peroxisomal membrane protein 3, 35kDa
7902396	NR_003042	2.4	0.000646	SNORD45C	small nucleolar RNA, C/D box 45C
7954090	NM_001423	2.4	0.00101	EMP1	epithelial membrane protein 1
8150076	NM_001394	2.4	0.00034	DUSP4	dual specificity phosphatase 4
8109344	NM_000405	2.4	0.00158	GM2A	GM2 ganglioside activator
8072461	NM_016733	2.4	0.000258	LIMK2	LIM domain kinase 2
7940643	NM_001083926	2.4	0.00103	ASRGL1	asparaginase like 1
8071899	NM_000675	2.4	0.00511	ADORA2A	adenosine A2a receptor
8135576	NM_015641	2.4	6.63e-05	TES	testis derived transcript (3 LIM domains)
7990138	NM_001012642	2.4	0.000835	GRAMD2	GRAM domain containing 2
8031632	NR_033418	2.4	0.000986	ZNF542	zinc finger protein 542
7916185	NM_001009881	2.4	0.000174	ZCCHC11	zinc finger, CCHC domain containing 11
8076998	NM_012401	2.4	6.12e-06	PLXNB2	plexin B2
8053741	NR_003366	2.4	0.000519	ANKRD20B	ankyrin repeat domain 20B
7972912	NM_001014283	2.4	0.000514	DCUN1D2	DCN1, defective in cullin neddylation 1, domain containing 2 (S. cerevisiae)
7927649	NM_018464	2.4	0.00159	CISD1	CDGSH iron sulfur domain 1
8006170	NR_015341	2.4	2.72e-08	LRRC37B2	leucine rich repeat containing 37, member B2
8104746	NM_000908	2.4	5.88e-05	NPR3	natriuretic peptide receptor C/guanylate cyclase C (atrionatriuretic peptide receptor C)
8117321	NM_006355	2.4	0.00223	TRIM38	tripartite motif-containing 38
8062023	NM_032514	2.4	0.000271	MAP1LC3A	microtubule-associated protein 1 light chain 3 alpha
8143633	NM_001005328	2.4	0.000113	OR2A7	olfactory receptor, family 2, subfamily A, member 7
8056285	NM_022168	2.4	0.00221	IFIH1	interferon induced with helicase C domain 1
8147221	NM_004337	2.4	0.000632	OSGIN2	oxidative stress induced growth inhibitor family member 2
8064581	NM_021826	2.4	3.21e-05	FASTKD5	FAST kinase domains 5
8142194	NM_002291	2.4	0.00557	LAMB1	laminin, beta 1
7940372	NM_024092	2.4	0.00259	TMEM109	transmembrane protein 109
7972069	NM_015057	2.4	0.000187	MYCBP2	MYC binding protein 2
8135955	NM_001219	2.4	0.000121	CALU	Calumenin
7927658	NM_003338	2.4	1.9e-05	UBE2D1	ubiquitin-conjugating enzyme E2D 1 (UBC4/5 homolog, yeast)
7895287		2.4	0.00232
7915286	NM_000310	2.4	0.00301	PPT1	palmitoyl-protein thioesterase 1
7975932	NM_020431	2.4	6.06e-05	TMEM63C	transmembrane protein 63C
7951038	NR_002973	2.4	0.00102	SNORA40	small nucleolar RNA, H/ACA box 40
8153424	NM_001100878	2.4	0.000616	C8orf73	chromosome 8 open reading frame 73
8094789	NM_014988	2.4	0.0011	LIMCH1	LIM and calponin homology domains 1
7893468		2.4	0.000101
7893251		2.4	0.00196
7952290	NM_012101	2.4	4.78e-05	TRIM29	tripartite motif-containing 29
8080487	NM_006254	2.4	0.000268	PRKCD	protein kinase C, delta
7939465	NM_016142	2.4	0.00162	HSD17B12	hydroxysteroid (17-beta) dehydrogenase 12
8174322	NM_024657	2.4	6.07e-05	MORC4	MORC family CW-type zinc finger 4
8005957	NR_000009	2.4	0.00475	SNORD4B	small nucleolar RNA, C/D box 4B
7970376	NM_032436	2.4	4.34e-05	ZNF828	zinc finger protein 828
7916432	NM_014762	2.3	0.00376	DHCR24	24-dehydrocholesterol reductase
7926679	NM_019590	2.3	7.69e-05	KIAA1217	KIAA1217
8014037	NM_015986	2.3	8.15e-05	CRLF3	cytokine receptor-like factor 3
8013660	NM_005165	2.3	0.00404	ALDOC	aldolase C, fructose-bisphosphate
8120967	NM_002526	2.3	0.00148	NT5E	5'-nucleotidase, ecto (CD73)
7972682	NM_024089	2.3	0.000443	KDELC1	KDEL (Lys-Asp-Glu-Leu) containing 1
8135585	AY143171	2.3	0.00095	LOC100128868	testin-related protein TRG
8064613	NM_032034	2.3	5.43e-05	SLC4A11	solute carrier family 4, sodium borate transporter, member 11
7966425		2.3	0.000768
8122464	NM_007124	2.3	0.00158	UTRN	Utrophin
8060839	NM_019095	2.3	0.000492	CRLS1	cardiolipin synthase 1
7934613	NR_002752	2.3	0.00359	RNU6-2	RNA, U6 small nuclear 2
7924058	NM_006147	2.3	6.44e-05	IRF6	interferon regulatory factor 6
7940904	NM_003377	2.3	4.3e-05	VEGFB	vascular endothelial growth factor B
7893630	NM_001090	2.3	0.000132	ABCF1	ATP-binding cassette, sub-family F (GCN20), member 1
8033674	NM_024690	2.3	0.000172	MUC16	mucin 16, cell surface associated
7946180	NM_006458	2.3	7.69e-06	TRIM3	tripartite motif-containing 3
8135638	NM_018412	2.3	0.00135	ST7	suppression of tumorigenicity 7
8060813	NM_032485	2.3	0.00173	MCM8	minichromosome maintenance complex component 8
8060772	NM_003818	2.3	0.00112	CDS2	CDP-diacylglycerol synthase (phosphatidate cytidylyltransferase) 2
8138504	NM_012294	2.3	0.000143	RAPGEF5	Rap guanine nucleotide exchange factor (GEF) 5
7938012	NM_001003819	2.3	0.000891	TRIM6-TRIM34	TRIM6-TRIM34 readthrough transcript
8100026	NM_006095	2.3	1.74e-07	ATP8A1	ATPase, aminophospholipid transporter (APLT), class I, type 8A, member 1
8180411	NM_130442	2.3	0.00434	ELMO1	engulfment and cell motility 1
8006984	NM_002809	2.3	0.00203	PSMD3	proteasome (prosome, macropain) 26S subunit, non-ATPase, 3
8062492	NM_020336	2.3	4.88e-06	RALGAPB	Ral GTPase activating protein, beta subunit (non-catalyt
8027398	NM_024310	2.3	0.00209	PLEKHF1	pleckstrin homology domain containing, family F (with FYVE domain) member 1
7893666		2.3	0.00626
7895379		2.3	0.00408
7927550	NR_026592	2.3	0.000682	BMS1P4	BMS1 pseudogene 4
8039013	NM_203307	2.3	4.54e-06	ZNF321	zinc finger protein 321
8010454	NM_020914	2.3	1.26e-07	RNF213	ring finger protein 213
8050557	NM_001006946	2.3	3.58e-05	SDC1	syndecan 1
7943263	NM_130847	2.3	1.3e-06	AMOTL1	angiomotin like 1
8078729	NM_001172567	2.3	2.29e-05	MYD88	myeloid differentiation primary response gene (88)
8033780	NM_024106	2.3	0.00262	ZNF426	zinc finger protein 426
7942717	NM_000260	2.3	0.000506	MYO7A	myosin VIIA
7906564	NM_003768	2.3	0.000238	PEA15	phosphoprotein enriched in astrocytes 15
8053753	NM_144705	2.3	0.000347	TEKT4	tektin 4
7910111	NM_003676	2.3	0.00246	EPHX1	degenerative spermatocyte homolog 1, lipid desaturase (Drosophila)
8037408	NM_002250	2.3	0.000825	KCNN4	potassium intermediate/small conductance calcium-activated channel, subfamily N, member 4
7979663	NM_198686	2.3	1.31e-05	RAB15	RAB15, member RAS onocogene family
7944049	NM_001040455	2.3	4.94e-06	SIDT2	SID1 transmembrane family, member 2
7892980		2.3	0.00302
8065089	NM_024704	2.3	8.65e-06	KIF16B	kinesin family member 16B
7917359	NM_017953	2.3	0.00107	ZNHIT6	zinc finger, HIT type 6
8130032	NM_032145	2.3	0.000688	FBXO30	F-box protein 30
8065855	NM_018217	2.3	2.26e-05	EDEM2	ER degradation enhancer, mannosidase alpha-like 2
8074606	NM_017414	2.3	0.00405	USP18	ubiquitin specific peptidase 18
8074286	NM_015241	2.3	2.61e-05	MICAL3	microtubule associated monoxygenase, calponin and LIM domain containing 3
7970084	NM_018210	2.2	3.17e-05	CARKD	carbohydrate kinase domain containing
8054135	NM_012214	2.2	0.000121	MGAT4A	mannosyl (alpha-1,3-)-glycoprotein beta-1,4-N-acetylglucosaminyltransferase, isozyme A
8097753	NM_001040260	2.2	0.00297	DCLK2	doublecortin-like kinase 2
8021727	NM_018235	2.2	7.32e-06	CNDP2	CNDP dipeptidase 2 (metallopeptidase M20 family)
8096602	NM_014395	2.2	0.00508	DAPP1	dual adaptor of phosphotyrosine and 3-phosphoinositides
7896462	NM_001494	2.2	0.00585	GDI2	GDP dissociation inhibitor 2
7895441		2.2	0.000218
8152750	NM_194291	2.2	0.000425	TMEM65	transmembrane protein 65
7982829	NM_181642	2.2	3.35e-05	SPINT1	serine peptidase inhibitor, Kunitz type 1
8144880	NM_022071	2.2	0.000182	SH2D4A	SH2 domain containing 4A
8152628	NM_024295	2.2	0.000493	DERL1	Der1-like domain family, member 1
7977447	NR_027457	2.2	0.00108	LOC100133469	hypothetical LOC100133469
8065136	NM_001042576	2.2	5.22e-06	RRBP1	ribosome binding protein 1 homolog 180kDa (dog)
7921773	NM_030916	2.2	3.59e-05	PVRL4	poliovirus receptor-related 4
8023043	NM_024430	2.2	0.00043	PSTPIP2	proline-serine-threonine phosphatase interacting protein 2
7996027	NM_002996	2.2	0.00133	CX3CL1	chemokine (C-X3-C motif) ligand 1
8130732	NM_016098	2.2	0.00199	BRP44L	brain protein 44-like
7909285	NM_006212	2.2	5.94e-05	PFKFB2	6-phosphofructo-2-kinase/fructose-2,6-biphosphatase 2
8083839	NM_014373	2.2	0.00675	GPR160	G protein-coupled receptor 160
8007028	NM_007359	2.2	2.5e-05	CASC3	cancer susceptibility candidate 3
8055143	BC144438	2.2	1.41e-06	LOC440905	hypothetical LOC440905
8013908	NM_020772	2.2	1.14e-05	NUFIP2	nuclear fragile X mental retardation protein interacting protein 2
8081171	NM_153605	2.2	0.00105	CRYBG3	beta-gamma crystallin domain containing 3
7983940	NM_001040450	2.2	0.00128	FAM63B	family with sequence similarity 63, member B
8136179	NM_014997	2.2	0.000728	KLHDC10	kelch domain containing 10
7893314		2.2	0.00691
8174313	NM_024657	2.2	0.000321	MORC4	MORC family CW-type zinc finger 4
7938485	NM_014632	2.2	6.05e-05	MICAL2	microtubule associated monoxygenase, calponin and LIM domain containing 2
7945979	NM_018073	2.2	0.000297	TRIM68	tripartite motif-containing 68
8166442	NM_014888	2.2	0.000302	FAM3C	family with sequence similarity 3, member C
7972180	NM_024546	2.2	0.00104	RNF219	ring finger protein 219
7894254		2.2	0.00631
8073135	NM_019008	2.2	8.59e-05	SMCR7L	Smith-Magenis syndrome chromosome region, candidate 7-like
8058477	NM_003709	2.2	0.000385	KLF7	Kruppel-like factor 7 (ubiquitous)
8063351	NM_015266	2.2	3.47e-05	SLC9A8	solute carrier family 9 (sodium/hydrogen exchanger), member 8
8142770	ENST00000424840	2.2	7.66e-05	MGC27345	hypothetical protein MGC27345
7951112	NM_201278	2.2	0.000539	MTMR2	myotubularin related protein 2
7951207	NM_052932	2.2	5.15e-06	TMEM123	transmembrane protein 123
8142540	NM_014888	2.2	0.000211	FAM3C	family with sequence similarity 3, member C
8060758	NM_000311	2.2	0.000456	PRNP	prion protein
8142740	NM_024523	2.2	0.0007	GCC1	GRIP and coiled-coil domain containing 1
7896064		2.2	0.00521
7969533	NM_001040153	2.2	0.000254	SLAIN1	SLAIN motif family, member 1
7944006	NM_016090	2.2	0.00688	RBM7	RNA binding motif protein 7
7920258	NM_014624	2.2	0.00153	S100A6	S100 calcium binding protein A6
8025076	NM_005428	2.2	0.000204	VAV1	vav 1 guanine nucleotide exchange factor
7993453	NM_001128423	2.2	0.000377	MPV17L	MPV17 mitochondrial membrane protein-like
8078916	NR_002325	2.2	5.73e-05	SNORA6	small nucleolar RNA, H/ACA box 6
8112220	NM_001165899	2.2	0.00146	PDE4D	phosphodiesterase 4D, cAMP-specific (phosphodiesterase E3 dunce homolog, Drosophila)
8129558	NM_030908	2.2	0.000291	OR2A4	olfactory receptor, family 2, subfamily A, member 4
7958202	NM_018413	2.2	2.72e-05	CHST11	carbohydrate (chondroitin 4) sulfotransferase 11
8070467	NM_001135099	2.2	0.00482	TMPRSS2	transmembrane protease, serine 2
7949916	NM_001277	2.2	8.3e-05	CHKA	choline kinase alpha
7972810	NM_024537	2.2	0.000109	CARS2	cysteinyl-tRNA synthetase 2, mitochondrial (putative)
7931031	NM_206862	2.2	0.00301	TACC2	transforming, acidic coiled-coil containing protein 2
8149927	NM_001831	2.2	0.00193	CLU	Clusterin
8098041	NM_018342	2.2	0.00314	TMEM144	transmembrane protein 144
7932453	NM_006393	2.2	0.000281	NEBL	Nebulette
7893734	NM_005342	2.2	0.00361	HMGB3	high-mobility group box 3
7912937	NM_002245	2.2	6.03e-05	PADI2	potassium channel, subfamily K, member 1
8152656	NM_001017926	2.2	0.00561	ZHX1	zinc fingers and homeoboxes 1
8121152	NM_006581	2.2	0.000938	FUT9	fucosyltransferase 9 (alpha (1,3) fucosyltransferase)
7893794		2.2	0.000303
8051275	NM_144575	2.2	0.00104	CAPN13	calpain 13
8094550	NM_001104629	2.2	0.00148	C4orf19	chromosome 4 open reading frame 19
8115562	NM_144726	2.2	0.000196	RNF145	ring finger protein 145
8160786	NM_020702	2.2	0.00115	KIAA1161	KIAA1161
8039687	NM_024762	2.2	2.79e-05	ZNF552	zinc finger protein 552
8173825	NM_014496	2.2	0.00136	RPS6KA6	ribosomal protein S6 kinase, 90kDa, polypeptide 6
7969626	NM_180989	2.2	1.04e-05	GPR180	G protein-coupled receptor 180
8141076	NM_000305	2.2	0.00016	PON2	paraoxonase 2
8135902	NR_027330	2.2	0.000608	C7orf54	chromosome 7 open reading frame 54
8049435	NM_014521	2.2	2.63e-05	SH3BP4	SH3-domain binding protein 4
7967870	NM_017489	2.2	0.001	TERF1	telomeric repeat binding factor (NIMA-interacting) 1
7995382	NM_001031835	2.2	5.26e-06	PHKB	phosphorylase kinase, beta
7946516	NM_030962	2.2	6.93e-06	SBF2	SET binding factor 2
7917088	NM_005482	2.2	0.0022	PIGK	phosphatidylinositol glycan anchor biosynthesis, class K
7980828	NM_001080414	2.1	0.00768	CCDC88C	coiled-coil domain containing 88C
7987574	NM_133639	2.1	8.61e-05	RHOV	ras homolog gene family, member V
8070182	NM_004414	2.1	9.3e-06	RCAN1	regulator of calcineurin 1
7983157	NM_024956	2.1	0.000352	TMEM62	transmembrane protein 62
8018823	NM_001127198	2.1	8.66e-06	TMC6	transmembrane channel-like 6
8109283	NM_001543	2.1	0.000238	NDST1	N-deacetylase/N-sulfotransferase (heparan glucosaminyl) 1
8136863	NM_153345	2.1	0.000599	TMEM139	transmembrane protein 139
8065889	NM_018244	2.1	5.91e-05	UQCC	ubiquinol-cytochrome c reductase complex chaperone
7965723	NM_015054	2.1	9.96e-05	UHRF1BP1L	UHRF1 binding protein 1-like
8060897	NM_001172646	2.1	0.00214	PLCB4	phospholipase C, beta 4
7917976	NM_194292	2.1	0.000507	SASS6	spindle assembly 6 homolog (C. elegans)
8129666	NM_145176	2.1	0.000904	SLC2A12	solute carrier family 2 (facilitated glucose transporter), member 12
7955719	NM_001099668	2.1	0.0054	HIGD1A	HIG1 hypoxia inducible domain family, member 1A
8097586	NM_207123	2.1	7.84e-06	GAB1	GRB2-associated binding protein 1
8096411	NM_145715	2.1	0.00703	TIGD2	tigger transposable element derived 2
8043522	NM_001165978	2.1	4.36e-05	PROM2	prominin 2
8097841	NM_015271	2.1	0.002	TRIM2	tripartite motif-containing 2
8066939	NM_004776	2.1	0.00024	B4GALT5	UDP-Gal:betaGlcNAc beta 1,4- galactosyltransferase, polypeptide 5
8125483	NM_000544	2.1	0.000369	TAP2	transporter 2, ATP-binding cassette, sub-family B (MDR/TAP)
8053429	NM_000821	2.1	2.69e-05	GGCX	gamma-glutamyl carboxylase
7936463	NM_002313	2.1	6.78e-05	ABLIM1	actin binding LIM protein 1
8180034	NM_000544	2.1	0.000145	TAP2	transporter 2, ATP-binding cassette, sub-family B (MDR/TAP)
8178841	NM_018833	2.1	0.000107	TAP2	transporter 2, ATP-binding cassette, sub-family B (MDR/TAP)
7958600	NM_033121	2.1	5.67e-06	ANKRD13A	ankyrin repeat domain 13A
7893470		2.1	0.00204
8130505	NM_003379	2.1	0.000683	EZR	Ezrin
8065762	NM_080476	2.1	0.00244	PIGU	phosphatidylinositol glycan anchor biosynthesis, class U
8014794	NM_199247	2.1	0.000737	CACNB1	calcium channel, voltage-dependent, beta 1 subunit
7917707	NM_005665	2.1	0.00109	EVI5	ecotropic viral integration site 5
8152355	NM_001099750	2.1	0.0031	SYBU	Golgi-localized protein
7940066	NM_015959	2.1	2.68e-05	TMX2	thioredoxin-related transmembrane protein 2
8024013	BC052236	2.1	0.000224	C19orf21	chromosome 19 open reading frame 21
7896607		2.1	0.00668
8148270	NM_005005	2.1	0.000266	NDUFB9	NADH dehydrogenase (ubiquinone) 1 beta subcomplex, 9, 22kDa
8066254	BC012894	2.1	6.21e-05	LOC388796	hypothetical LOC388796
7903742	NM_000850	2.1	0.000653	GSTM4	glutathione S-transferase mu 4
8103695	NM_021647	2.1	0.000965	MFAP3L	microfibrillar-associated protein 3-like
7937508	NM_004357	2.1	0.000122	CD151	CD151 molecule (Raph blood group)
8136259	NM_013255	2.1	6.05e-05	MKLN1	muskelin 1, intracellular mediator containing kelch motifs
7921076	NM_182679	2.1	0.00159	GPATCH4	G patch domain containing 4
8060627	NM_139321	2.1	8.03e-06	ATRN	Attractin
7909708	NM_016343	2.1	1.21e-05	CENPF	centromere protein F, 350/400ka (mitosin)
8141206	NM_018842	2.1	0.000871	BAIAP2L1	BAI1-associated protein 2-like 1
7901951	NM_002633	2.1	0.000313	PGM1	phosphoglucomutase 1
8160024	NM_000170	2.1	0.00346	GLDC	glycine dehydrogenase (decarboxylating)
7969438	NM_005358	2.1	0.000205	LMO7	LIM domain 7
8132013	NM_004067	2.1	2.69e-05	CHN2	chimerin (chimaerin) 2
8027260	NM_052852	2.1	0.00133	ZNF486	zinc finger protein 486
8131479	NM_019005	2.1	0.0035	MIOS	missing oocyte, meiosis regulator, homolog (Drosophila)
7893506	NM_003904	2.1	0.0022	ZNF259	zinc finger protein 259
8092418	NM_005688	2.1	0.000254	ABCC5	ATP-binding cassette, sub-family C (CFTR/MRP), member 5
7972805	NM_017817	2.1	0.000918	RAB20	RAB20, member RAS oncogene family
8154635	NM_002451	2.1	0.00313	MTAP	methylthioadenosine phosphorylase
8026971	NM_006332	2.1	0.00419	IFI30	interferon, gamma-inducible protein 30
8138454	NM_001002926	2.1	0.000646	TWISTNB	TWIST neighbor
7954997	NM_001025356	2.1	0.000136	ANO6	anoctamin 6
7945349	NM_016526	2.1	0.00012	BET1L	blocked early in transport 1 homolog (S. cerevisiae)-like
7972674	NM_138779	2.1	0.00505	C13orf27	chromosome 13 open reading frame 27
7944991	NM_152713	2.1	1.48e-06	STT3A	STT3, subunit of the oligosaccharyltransferase complex, homolog A (S. cerevisiae)
8104422	NM_002454	2.1	0.000219	MTRR	5-methyltetrahydrofolate-homocysteine methyltransferase reductase
7917771	NM_014597	2.1	0.00036	DNTTIP2	deoxynucleotidyltransferase, terminal, interacting protein 2
7951372	NM_033306	2.1	0.00754	CASP4	caspase 4, apoptosis-related cysteine peptidase
7949808	NM_004910	2.1	6.91e-05	PITPNM1	phosphatidylinositol transfer protein, membrane-associated 1
7907702	NM_003101	2.1	0.00664	SOAT1	sterol O-acyltransferase 1
8015456	NM_018143	2.1	1.81e-06	KLHL11	kelch-like 11 (Drosophila)
8056766	NM_003705	2.1	0.000209	SLC25A12	solute carrier family 25 (mitochondrial carrier, Aralar), member 12
7951036	NR_003033	2.1	0.0022	SNORD5	small nucleolar RNA, C/D box 5
8064514	NM_024325	2.1	7.86e-05	ZNF343	zinc finger protein 343
7990528	NM_005701	2.1	0.000176	SNUPN	snurportin 1
8064601	NM_023935	2.1	1.61e-05	DDRGK1	DDRGK domain containing 1
7896130	NM_001090	2.1	7.41e-05	ABCF1	ATP-binding cassette, sub-family F (GCN20), member 1
7950731	NM_199418	2.1	0.000638	PRCP	prolylcarboxypeptidase (angiotensinase C)
8009721	NM_014603	2.1	0.000718	CDR2L	cerebellar degeneration-related protein 2-like
8006063	NM_152345	2.1	0.000807	ANKRD13B	ankyrin repeat domain 13B
7927694	NM_032439	2.1	0.00162	PHYHIPL	phytanoyl-CoA 2-hydroxylase interacting protein-like
8102482	NM_014822	2.1	0.00158	SEC24D	SEC24 family, member D (S. cerevisiae)
7999476		2.1	0.00777
8138776	NM_152740	2.1	5.46e-05	HIBADH	3-hydroxyisobutyrate dehydrogenase
7970301	NM_017905	2.1	8.09e-06	TMCO3	transmembrane and coiled-coil domains 3
8115234	NM_001155	2.1	0.00431	ANXA6	annexin A6
8148198	NM_018024	2.1	6.25e-05	WDYHV1	WDYHV motif containing 1
7902367	NM_000016	2.1	0.000506	ACADM	acyl-Coenzyme A dehydrogenase, C-4 to C-12 straight chain
8138842	NM_006092	2.1	9.3e-06	NOD1	nucleotide-binding oligomerization domain containing 1
8108593	NM_017706	2.1	2.75e-05	WDR55	WD repeat domain 55
7928558	NM_020338	2.1	0.000685	ZMIZ1	zinc finger, MIZ-type containing 1
7943827	NM_001931	2.1	0.00203	DLAT	dihydrolipoamide S-acetyltransferase
8014916	NM_139280	2.1	0.000136	ORMDL3	ORM1-like 3 (S. cerevisiae)
7909689	NM_020197	2.1	0.00132	SMYD2	SET and MYND domain containing 2
8018982	NM_138793	2	0.000345	CANT1	calcium activated nucleotidase 1
7990345	NM_003612	2	0.000158	SEMA7A	semaphorin 7A, GPI membrane anchor (John Milton Hagen blood group)
8150036	NM_015254	2	0.000443	KIF13B	kinesin family member 13B
7939150	NM_024081	2	0.00531	PRRG4	proline rich Gla (G-carboxyglutamic acid) 4 (transmembrane)
8041542	NM_138801	2	0.00529	GALM	galactose mutarotase (aldose 1-epimerase)
8064967	NM_018848	2	0.000731	MKKS	McKusick-Kaufman syndrome
8117243	NM_017640	2	1.79e-05	LRRC16A	leucine rich repeat containing 16A
7972840	NM_006322	2	0.000465	TUBGCP3	tubulin, gamma complex associated protein 3
7949904	NM_030930	2	1.98e-05	UNC93B1	unc-93 homolog B1 (C. elegans)
7963333	NM_182507	2	0.00173	KRT80	keratin 80
8012247	NM_133491	2	0.000495	SAT2	spermidine/spermine N1-acetyltransferase family member 2
8124134	NM_000367	2	0.00499	TPMT	thiopurine S-methyltransferase
7902771	NM_016009	2	0.00507	SH3GLB1	SH3-domain GRB2-like endophilin B1
7928401	NM_203298	2	0.00474	CHCHD1	coiled-coil-helix-coiled-coil-helix domain containing 1
7970262	NM_001008895	2	4.33e-08	CUL4A	cullin 4A
8003824	NM_004937	2	0.000302	CTNS	cystinosis, nephropathic
7933855	NM_145307	2	5.52e-05	RTKN2	rhotekin 2
7982878	NM_007236	2	4.61e-05	CHP	calcium binding protein P22
8091120	NR_033289	2	0.000271	GK5	glycerol kinase 5 (putative)
7982938	NM_006293	2	0.00214	TYRO3	TYRO3 protein tyrosine kinase
8070386	AF426265	2	0.00198	C21orf87	chromosome 21 open reading frame 87
8039006	NM_207333	2	0.000837	ZNF320	zinc finger protein 320
7942409	NM_176796	2	0.00187	P2RY6	pyrimidinergic receptor P2Y, G-protein coupled, 6
8080781	NM_017771	2	0.000156	PXK	PX domain containing serine/threonine kinase
8107005	NM_001750	2	4.99e-05	CAST	Calpastatin
8110427	AC136632	2	7.25e-05	RPL19P9	ribosomal protein L19 pseudogene 9
7894130		2	0.00506
7956261	NM_002898	2	0.00143	RBMS2	RNA binding motif, single stranded interacting protein 2
7909586	NM_006243	2	0.000304	PPP2R5A	protein phosphatase 2, regulatory subunit B', alpha isoform
8044919	NM_002881	2	0.000114	RALB	v-ral simian leukemia viral oncogene homolog B (ras related; GTP binding protein)
8016609	NM_005220	2	0.00108	DLX3	distal-less homeobox 3
8027778	NR_028406	2	0.00433	FXYD5	FXYD domain containing ion transport regulator 5
7913237	NM_018584	2	0.00168	CAMK2N1	calcium/calmodulin-dependent protein kinase II inhibitor 1
8064375	NM_080725	2	0.000518	SRXN1	sulfiredoxin 1 homolog (S. cerevisiae)
8074969	NM_001355	2	0.000951	DDT	D-dopachrome tautomerase
8080028	NM_004947	2	0.000747	DOCK3	dedicator of cytokinesis 3
8010426	NM_020914	2	1.28e-05	RNF213	ring finger protein 213
7980891	NM_001128596	2	0.00156	TC2N	tandem C2 domains, nuclear
7996081	NM_201524	2	0.00424	GPR56	G protein-coupled receptor 56
8050007	NM_012293	2	0.00177	PXDN	peroxidasin homolog (Drosophila)
7896529	NM_000858	2	0.00239	GUK1	guanylate kinase 1
7895145	NM_001090	2	0.00173	ABCF1	ATP-binding cassette, sub-family F (GCN20), member 1
8139767		2	0.00329
8007008	NM_003250	2	0.00126	THRA	thyroid hormone receptor, alpha (erythroblastic leukemia viral (v-erb-a) oncogene homolog, avian)
8115490	NM_033274	2	0.000288	ADAM19	ADAM metallopeptidase domain 19 (meltrin beta)
7909601	NR_004389	2	0.00699	SNORA16B	small nucleolar RNA, H/ACA box 16B
8076046	NM_012264	2	5.37e-06	TMEM184B	transmembrane protein 184B
7924558	NM_002533	2	0.00161	NVL	nuclear VCP-like
7933298	NM_031912	2	0.00224	SYT15	synaptotagmin XV
7938295	NM_000990	2	1.69e-06	RPL27A	ribosomal protein L27a
7950983	NM_012124	2	0.00445	CHORDC1	cysteine and histidine-rich domain (CHORD)-containing 1
8134429		-2	0.00122
8175539	NM_012317	-2	0.000152	LDOC1	leucine zipper, down-regulated in cancer 1
7925589	NM_001167740	-2	0.000831	SMYD3	SET and MYND domain containing 3
7902023	NM_018211	-2	0.00488	RAVER2	ribonucleoprotein, PTB-binding 2
8056545	NM_013233	-2	0.000535	STK39	serine threonine kinase 39 (STE20/SPS1 homolog, yeast)
8039144	NM_001145303	-2	0.00302	TMC4	transmembrane channel-like 4
7991214		-2	0.00774
7918813	NM_002524	-2	0.000726	NRAS	neuroblastoma RAS viral (v-ras) oncogene homolog
8089299	NM_001777	-2	0.00254	CD47	CD47 molecule
8154381	NM_203403	-2	0.00526	C9orf150	chromosome 9 open reading frame 150
8159220	NM_014279	-2	3.61e-06	OLFM1	olfactomedin 1
7895292		-2	0.000426
7976648	NM_001099402	-2	0.00333	CCNK	cyclin K
8007828	NM_016835	-2	0.000889	MAPT	microtubule-associated protein tau
8091485	NM_005067	-2	1e-05	SIAH2	seven in absentia homolog 2 (Drosophila)
8171493	NM_175859	-2.1	0.00416	CTPS2	CTP synthase II
8066303	NM_032221	-2.1	0.00406	CHD6	chromodomain helicase DNA binding protein 6
7954469	NM_007211	-2.1	0.00165	RASSF8	Ras association (RalGDS/AF-6) domain family (N-terminal) member 8
8016909	NM_017777	-2.1	0.00314	MKS1	Meckel syndrome, type 1
7968678	NM_207361	-2.1	0.0025	FREM2	FRAS1 related extracellular matrix protein 2
8147447	NM_014754	-2.1	0.000394	PTDSS1	phosphatidylserine synthase 1
8126402	NM_033502	-2.1	0.00122	TRERF1	transcriptional regulating factor 1
8064939	NM_021156	-2.1	0.000417	TMX4	thioredoxin-related transmembrane protein 4
8031867		-2.1	0.000698
7903507	NM_001010883	-2.1	0.00316	FAM102B	family with sequence similarity 102, member B
8083318		-2.1	0.00243
7984588	NM_024817	-2.1	0.00772	THSD4	thrombospondin, type I, domain containing 4
7985147	NM_018602	-2.1	0.000277	DNAJA4	DnaJ (Hsp40) homolog, subfamily A, member 4
8080810	NM_002841	-2.1	0.00162	PTPRG	protein tyrosine phosphatase, receptor type, G
8056860	NM_003387	-2.1	0.00468	WIPF1	WAS/WASL interacting protein family, member 1
7893570		-2.1	0.000172
7926875	NM_012342	-2.1	0.00264	BAMBI	BMP and activin membrane-bound inhibitor homolog (Xenopus laevis)
7917946	NM_001037317	-2.1	0.00347	LPPR5	phosphatidic acid phosphatase type 2
8084165	NM_003106	-2.1	0.000693	SOX2	SRY (sex determining region Y)-box 2
8122202	NM_001130173	-2.1	0.00652	MYB	v-myb myeloblastosis viral oncogene homolog (avian)
8032789	NM_017720	-2.1	0.00506	STAP2	signal transducing adaptor family member 2
7918794	NM_000036	-2.1	2.04e-06	AMPD1	adenosine monophosphate deaminase 1 (isoform M)
8038347	NM_003598	-2.1	0.00061	TEAD2	TEA domain family member 2
8009353	NM_181671	-2.1	0.000385	PITPNC1	phosphatidylinositol transfer protein, cytoplasmic 1
8105153	NM_012343	-2.1	0.00583	NNT	nicotinamide nucleotide transhydrogenase
7903457	NM_018137	-2.1	0.00725	PRMT6	protein arginine methyltransferase 6
8135378	NM_002736	-2.1	0.00533	PRKAR2B	protein kinase, cAMP-dependent, regulatory, type II, beta
8023646	NM_000633	-2.1	0.000317	BCL2	B-cell CLL/lymphoma 2
8065071	NM_198391	-2.1	0.000378	FLRT3	fibronectin leucine rich transmembrane protein 3
8063211	NM_181659	-2.1	0.0039	NCOA3	nuclear receptor coactivator 3
8088548	AK125779	-2.1	0.00165	LOC401070	FLJ43791 protein
8063209	NR_024594	-2.1	0.000232	LOC100131496	hypothetical LOC100131496
7908161	NM_030806	-2.1	1.13e-06	C1orf21	chromosome 1 open reading frame 21
7901497	NM_001004339	-2.2	0.00418	ZYG11A	zyg-11 homolog A (C. elegans)
7958253	NM_001145199	-2.2	0.00361	C12orf75	chromosome 12 open reading frame 75
8017061	NM_198393	-2.2	0.000165	TEX14	testis expressed 14
8173869	NM_024921	-2.2	0.00255	POF1B	premature ovarian failure, 1B
8020847	NM_001390	-2.2	0.00419	DTNA	dystrobrevin, alpha
7986329	NM_021005	-2.2	0.000292	NR2F2	nuclear receptor subfamily 2, group F, member 2
8008825	NM_024612	-2.2	0.000637	DHX40	DEAH (Asp-Glu-Ala-His) box polypeptide 40
8105506	NM_020928	-2.2	0.00492	ZSWIM6	zinc finger, SWIM-type containing 6
8129254	NM_005907	-2.2	0.000666	MAN1A1	mannosidase, alpha, class 1A, member 1
8175169	NM_021183	-2.2	0.00522	RAP2C	RAP2C, member of RAS oncogene family
8144857	NM_001160170	-2.2	0.000113	NAT1	N-acetyltransferase 1 (arylamine N-acetyltransferase)
8063458	NM_018431	-2.2	0.00114	DOK5	docking protein 5
7981068	NM_001002236	-2.2	0.00046	SERPINA1	serpin peptidase inhibitor, clade A (alpha-1 antiproteinase, antitrypsin), member 1
8088560	NM_182920	-2.2	0.0013	ADAMTS9	ADAM metallopeptidase with thrombospondin type 1 motif, 9
8059279	NM_004438	-2.2	0.00664	EPHA4	EPH receptor A4
8151686	NM_005941	-2.2	0.0037	MMP16	matrix metallopeptidase 16 (membrane-inserted)
8174086	NM_019007	-2.2	0.000203	ARMCX6	armadillo repeat containing, X-linked 6
7961540	NM_032918	-2.2	0.00721	RERG	RAS-like, estrogen-regulated, growth inhibitor
8111136	NM_001034850	-2.2	0.00037	FAM134B	family with sequence similarity 134, member B
8151993	NM_004374	-2.2	0.000503	COX6C	cytochrome c oxidase subunit VIc
8008784	NM_018304	-2.3	0.0075	PRR11	proline rich 11
8016562	NM_001007230	-2.3	0.00381	SPOP	speckle-type POZ protein
8111220	NM_004934	-2.3	0.000196	CDH18	cadherin 18, type 2
7946454	NM_020974	-2.3	0.000501	SCUBE2	signal peptide, CUB domain, EGF-like 2
7918768	NM_198459	-2.3	0.000109	DENND2C	DENN/MADD domain containing 2C
8072015	NM_005160	-2.3	0.00193	ADRBK2	adrenergic, beta, receptor kinase 2
7961390	NM_015987	-2.3	0.000184	HEBP1	heme binding protein 1
8055496	NM_018557	-2.3	0.00288	LRP1B	low density lipoprotein-related protein 1B
8099612	NM_145290	-2.3	0.00219	GPR125	G protein-coupled receptor 125
8093219	NM_203314	-2.3	0.0017	BDH1	3-hydroxybutyrate dehydrogenase, type 1
7935058	NM_013451	-2.3	0.00331	MYOF	Myoferlin
8138977	NM_015283	-2.3	0.0046	DPY19L1	dpy-19-like 1 (C. elegans)
8154059	NM_003070	-2.4	0.000257	SMARCA2	SWI/SNF related, matrix associated, actin dependent regulator of chromatin, subfamily a, member 2
8017133	NM_182620	-2.4	0.000603	SKA2	spindle and kinetochore associated complex subunit 2
8101699		-2.4	6.21e-05
8069553	NM_003489	-2.4	0.000946	NRIP1	nuclear receptor interacting protein 1
8157691	NM_182620	-2.4	0.000537	SKA2	spindle and kinetochore associated complex subunit 2
7930454	NM_145341	-2.4	0.00243	PDCD4	programmed cell death 4 (neoplastic transformation inhibitor)
8093494	NM_175918	-2.4	0.00203	CRIPAK	cysteine-rich PAK1 inhibitor
7971950	NM_080759	-2.4	0.000683	DACH1	dachshund homolog 1 (Drosophila)
8147396	NM_017864	-2.4	0.00365	INTS8	integrator complex subunit 8
8018114	NM_001144952	-2.4	0.000327	SDK2	sidekick homolog 2 (chicken)
8168873	NM_019007	-2.4	0.00174	ARMCX6	armadillo repeat containing, X-linked 6
7925062	NM_020808	-2.4	0.00313	SIPA1L2	signal-induced proliferation-associated 1 like 2
8094609	NM_138389	-2.4	5.36e-05	FAM114A1	family with sequence similarity 114, member A1
8008982	NM_018488	-2.4	0.000768	TBX4	T-box 4
7926545	NM_032812	-2.5	0.00248	PLXDC2	plexin domain containing 2
8091799	NM_001040100	-2.5	0.000172	C3orf57	chromosome 3 open reading frame 57
8166049	NM_001039091	-2.5	0.00115	PRPS2	phosphoribosyl pyrophosphate synthetase 2
8102950	NM_003866	-2.5	0.00101	INPP4B	inositol polyphosphate-4-phosphatase, type II, 105kDa
7909545	NM_145759	-2.5	0.00793	TRAF5	TNF receptor-associated factor 5
8008965		-2.5	0.00757
7975136	NM_178155	-2.5	0.000861	FUT8	fucosyltransferase 8 (alpha (1,6) fucosyltransferase)
8152323	NM_001568	-2.5	0.00547	EIF3E	eukaryotic translation initiation factor 3, subunit E
7910611	NM_000120	-2.5	0.00058	KCNK1	epoxide hydrolase 1, microsomal (xenobiotic)
7905067	NM_003548	-2.5	0.00665	HIST2H4A	histone cluster 2, H4a
7919627	NM_003548	-2.5	0.00665	HIST2H4A	histone cluster 2, H4a
8100737	NM_001076	-2.5	1.5e-05	UGT2B15	UDP glucuronosyltransferase 2 family, polypeptide B15
8100746	NM_001076	-2.5	1.5e-05	UGT2B15	UDP glucuronosyltransferase 2 family, polypeptide B15
7966706	NM_015335	-2.6	0.00445	MED13L	mediator complex subunit 13-like
8143307	NM_022740	-2.6	0.000759	HIPK2	homeodomain interacting protein kinase 2
8128284	NM_004440	-2.6	0.00704	EPHA7	EPH receptor A7
8088526	NM_025075	-2.6	0.00267	THOC7	THO complex 7 homolog (Drosophila)
8122818	BC011348	-2.6	0.00326	C6orf211	chromosome 6 open reading frame 211
8147375	NM_181787	-2.6	0.00551	DPY19L4	dpy-19-like 4 (C. elegans)
8130422	NM_173515	-2.6	0.00108	CNKSR3	CNKSR family member 3
8105778	NM_181523	-2.6	0.000192	PIK3R1	phosphoinositide-3-kinase, regulatory subunit 1 (alpha)
8007100	NM_001552	-2.7	0.0038	IGFBP4	insulin-like growth factor binding protein 4
7939341	NM_000610	-2.7	0.00585	CD44	CD44 molecule (Indian blood group)
7908041	NM_002293	-2.7	0.00428	LAMC1	laminin, gamma 1 (formerly LAMB2)
8030067	NM_004605	-2.7	1.42e-06	SULT2B1	sulfotransferase family, cytosolic, 2B, member 1
7918759	NM_005872	-2.7	0.00287	BCAS2	breast carcinoma amplified sequence 2
8151747	NM_001008495	-2.7	0.00526	TMEM64	transmembrane protein 64
8045539	NM_003937	-2.7	0.000765	KYNU	kynureninase (L-kynurenine hydrolase)
8008969	NM_005994	-2.7	0.00135	TBX2	T-box 2
8175217	NM_001448	-2.7	0.00345	GPC4	glypican 4
8176255	NM_018196	-2.7	0.00577	TMLHE	trimethyllysine hydroxylase, epsilon
8176400	NM_032971	-2.8	0.000436	PCDH11Y	protocadherin 11 X-linked
8043945	NM_145686	-2.8	0.00142	MAP4K4	mitogen-activated protein kinase kinase kinase kinase 4
8008768	NM_014906	-2.8	0.000784	PPM1E	protein phosphatase 1E (PP2C domain containing)
8126428	NM_033502	-2.8	0.0026	TRERF1	transcriptional regulating factor 1
8017283	NR_026641	-2.8	0.00272	INTS2	integrator complex subunit 2
8117045	NM_001143942	-2.8	0.00553	RBM24	RNA binding motif protein 24
7954077	NM_020853	-2.9	0.00052	KIAA1467	KIAA1467
8147573	NM_001142462	-2.9	0.000405	OSR2	odd-skipped related 2 (Drosophila)
7991070	NM_016073	-2.9	0.00387	HDGFRP3	hepatoma-derived growth factor, related protein 3
7922162	NM_006996	-2.9	0.00131	SLC19A2	solute carrier family 19 (thiamine transporter), member 2
8175492	NM_173694	-2.9	0.00773	ATP11C	ATPase, class VI, type 11C
8121768	NM_181794	-2.9	0.000185	PKIB	protein kinase (cAMP-dependent, catalytic) inhibitor beta
8045795	NM_002239	-3	0.00474	KCNJ3	potassium inwardly-rectifying channel, subfamily J, member 3
8016994	NM_017763	-3	0.00166	RNF43	ring finger protein 43
8108716	NM_020957	-3	0.0013	PCDHB16	protocadherin beta 16
7926105	NM_001002295	-3	0.00279	GATA3	GATA binding protein 3
8091446	NM_053024	-3	0.000637	PFN2	profilin 2
8091715	NM_020169	-3.1	0.000292	LXN	Latexin
8020930	NM_018255	-3.1	0.00669	ELP2	elongation protein 2 homolog (S. cerevisiae)
7959102	NM_014365	-3.1	0.00411	HSPB8	heat shock 22kDa protein 8
8129379	NM_001002030	-3.2	0.00697	ECHDC1	enoyl Coenzyme A hydratase domain containing 1
8008887	NM_003161	-3.2	0.00724	RPS6KB1	ribosomal protein S6 kinase, 70kDa, polypeptide 1
8168657	NM_032967	-3.2	0.000199	PCDH11X	protocadherin 11 X-linked
8151684	AL136588	-3.2	0.00275	MMP16	matrix metallopeptidase 16 (membrane-inserted)
8173933	NM_001105243	-3.2	6.95e-07	PCDH19	protocadherin 19
8168875	NM_016607	-3.3	0.00147	ARMCX3	armadillo repeat containing, X-linked 3
8017104	NR_004430	-3.3	3.47e-05	RNU1-1	RNA, U1 small nuclear 1
8088535	NM_014814	-3.3	0.00327	PSMD6	proteasome (prosome, macropain) 26S subunit, non-ATPase, 6
8102720	NM_020337	-3.3	0.00119	ANKRD50	ankyrin repeat domain 50
8005689	NR_003554	-3.3	0.00655	LOC220594	TL132 protein
8107823	NM_133638	-3.4	0.000603	ADAMTS19	ADAM metallopeptidase with thrombospondin type 1 motif, 19
7962058	NM_175861	-3.4	0.00259	TMTC1	transmembrane and tetratricopeptide repeat containing 1
8120335	NM_001010872	-3.5	0.00273	FAM83B	family with sequence similarity 83, member B
7976726	NM_016337	-3.5	0.000637	EVL	Enah/Vasp-like
8017162	NM_016125	-3.5	0.00276	RNFT1	ring finger protein, transmembrane 1
8169249	NM_012216	-3.5	0.00123	MID2	midline 2
8054281	NM_198461	-3.5	0.00132	LONRF2	LON peptidase N-terminal domain and ring finger 2
8111892	NM_000436	-3.6	0.000594	OXCT1	3-oxoacid CoA transferase 1
8013262	ENST00000300896	-3.6	0.00357	USP32	ubiquitin specific peptidase 32
7927631	NM_012242	-3.7	2.31e-05	DKK1	dickkopf homolog 1 (Xenopus laevis)
7986359	NM_000875	-3.9	0.000448	IGF1R	insulin-like growth factor 1 receptor
8022927	NM_012319	-3.9	0.00242	SLC39A6	solute carrier family 39 (zinc transporter), member 6
8100758	NM_001074	-4	0.00582	UGT2B7	UDP glucuronosyltransferase 2 family, polypeptide B7
8132667	NM_021116	-4.1	5.68e-06	ADCY1	adenylate cyclase 1 (brain)
7986383	NM_000875	-4.1	0.000329	IGF1R	insulin-like growth factor 1 receptor
8142981	NM_001018111	-4.2	0.000453	PODXL	podocalyxin-like
8131069	NM_001039966	-4.3	7.34e-05	GPER	G protein-coupled estrogen receptor 1
8169504	NM_007231	-4.4	5.38e-05	SLC6A14	solute carrier family 6 (amino acid transporter), member 14
8122843	NM_000125	-4.5	0.00309	ESR1	estrogen receptor 1
7970954	NM_004734	-4.7	0.00358	DCLK1	doublecortin-like kinase 1
7951077	NM_144665	-4.7	0.000239	SESN3	sestrin 3
8023822	NM_182511	-4.8	0.000435	CBLN2	cerebellin 2 precursor
8017262	NM_032043	-4.9	0.00278	BRIP1	BRCA1 interacting protein C-terminal helicase 1
8045974	NM_001178015	-5.8	0.000611	SLC4A10	solute carrier family 4, sodium bicarbonate transporter, member 10
8142270	NM_001037132	-6	0.00234	NRCAM	neuronal cell adhesion molecule
8123920	NM_017770	-6.1	0.00103	ELOVL2	elongation of very long chain fatty acids (FEN1/Elo2, SUR4/Elo3, yeast)-like 2
7927120	NM_020975	-6.2	4.67e-05	RET	ret proto-oncogene
7968004	NM_000231	-6.4	0.000655	SGCG	sarcoglycan, gamma (35kDa dystrophin-associated glycoprotein)
8120176	NM_001145652	-6.5	0.00208	C6orf141	chromosome 6 open reading frame 141
7951165	NM_000926	-6.6	0.00367	PGR	progesterone receptor
8067985	NM_004540	-6.7	6.49e-06	NCAM2	neural cell adhesion molecule 2
8103494	NM_000909	-7.2	0.00273	NPY1R	neuropeptide Y receptor Y1
8097449	NM_032961	-7.4	0.00245	PCDH10	protocadherin 10
7972239	NM_032229	-7.6	0.00178	SLITRK6	SLIT and NTRK-like family, member 6
7985752	NR_026869	-7.7	0.00549	NCRNA00052	non-protein coding RNA 52
7958051	NM_004316	-10.2	0.00025	ASCL1	achaete-scute complex homolog 1 (Drosophila)
