# Supplementary material for: TFPI Alpha and Beta Regulate mRNAs and microRNAs Involved in Cancer Biology and in the Immune System in Breast Cancer Cells
Source: PLoS One. 2012 Oct 5;7(10):e47184. doi: 10.1371/journal.pone.0047184 (PMC3465304; doi:10.1371/journal.pone.0047184)
Supplement: Table S4 — Network analysis of genes differentially expressed in SK-BR-3 cells overexpressing TFPIα or TFPIβ compared to empty vector control cells (pTOPO). Genes in bold are members of the network which are differentially expressed. (XLS) [file pone.0047184.s006.xls]

## Sheet: Sheet1
Table S4.
Network	Molecules in Network	Z-score	Top Functions
	TFPIa vs. pTOPO
1	ADAR, DDX58, DHX58, HERC5, IFI6, IFI27, IFI35, IFI44, IFIH1, IFIT1, IFIT2, IFIT3, IFIT5, IFITM1, IFITM2, IFITM3, IFN alpha/beta, IFN TYPE 1, Interferon-a Induced, IRF, IRF9, IRG, ISG15, ISGF3, MX2, NFkB (complex), NMI, OAS1, OAS2, RARRES3, RSAD2, SP110, Stat1-Stat2, TAP1, UBA7	51	Infection Mechanism, Antimicrobial Response, Inflammatory Response
2	20s proteasome, BAK1, BST2, CD274, CYP1B1, Cytochrome c, Hsp27, IFI44L, Ifn, IFN Beta, Ifn gamma, IRF1, MIR124, MX1, Oas, PARP, PARP8, PARP9, PARP12, PARP14, PI3K (complex), Pias, PML, PODXL, PSMB8, PSMB9, SP100, STAT2, SWAP70, Tnf, Tnf receptor, TNFAIP3, TNFSF10, TRIM22, TRIM29	38	Inflammatory Response, Infection Mechanism, Cell Death
3	ABHD2, BTN3A1, BTN3A2, E2F1, GBP3, GPNMB, HERC6, IFIT3, IFN Beta, IFNG, IgG, IGHG1, IRF1, IRF2, IRF7, ISG15, ISGF3, KIAA1217, KLF3, KRT15, LAMP3, OAS3 (includes EG:4940), OSM, PARP9, RSAD2, SAMD9, SMARCA4, TAP1, TAP2, TOR1B, TRIM21, UBE2H (includes EG:7328), UBE2L6, USP18, VGLL1	35	Antimicrobial Response, Inflammatory Response, Post-Translational Modification
4	5-hydroxytryptamine, 26s Proteasome, APOL6, B2M, CCR3, CMPK2, CTSC, DDX60, E2F1, G protein alphai, HLA-C, IFNA2, IgG, IKK (complex), IRF1, KCNJ1, MHC CLASS I (family), NT5E, OAS3 (includes EG:4940), OSM, PHF11 (includes EG:51131), Pka, Rac, RIPK1, RND1, TAP1, TAPBP, TDRD7, TNF, TRIM5, TRIM14, TRIM38, UBE2D1, UNC13D, ZNFX1	31	Antimicrobial Response, Inflammatory Response, Hematological System Development and Function
5	ACSL1, APOL1, APOL2, ASCL1, CASP4, Caspase, Cbp/p300, EIF2AK2, GMPR, Growth hormone, Hsp70, Hsp90, Ige, IL12 (complex), IL12 (family), Immunoglobulin, Interferon alpha, JAK, Jnk, MHC Class II (complex), p85 (pik3r), PDGF BB, PLC gamma, RET, STAT, STAT1, STAT3, STAT5a/b, TRIM5, TRIM21, Ubiquitin, UNC93B1, USP18, WNT5A, XAF1	25	Gene Expression, Genetic Disorder, Neurological Disease
6	B2M, BCAP31, CAPN2, CDC37, CDK12, Ck2, DNAJA4, DOCK11, Dynamin, EEF1D, ENO1, EP300, ERBB2, FOS, HSPA5, HTT, IL16, IRF1, LXN, MIR128-1 (includes EG:406915), MIR214 (includes EG:406996), MUC15, NAV1, OASL, OPTN, OSM, PCDH19, RELA, RNA polymerase II, SH3BP4, SLC4A10, TMEM62, TSC22D3, WWC2, YWHAZ	22	Antimicrobial Response, Inflammatory Response, Gene Expression
7	B2M, BCR, CD3, CNP, ERK1/2, FERMT2, Ferritin, GC-GCR dimer, HLA Class I, HLA-A, Hla-abc, HLA-B, HLA-B27, HLA-C, HLA-F, IgG, Integrinß, ITGB6, KIR, Laminin, LGALS3BP, MHC, MHC Class I (complex), MHC CLASS I (family), MHC I-a, NTN4, Rap1, RASGRP1, RIN2, Sos, ST6GAL1, Tap, TAPBP, TCR, Tubulin	21	Cell-To-Cell Signaling and Interaction, Hematological System Development and Function, Cell Death
8	BACE2, beta-estradiol, CALR, CYP1B1, E2F1, ELOVL7, EP300, FASLG, GABRP, GJA1, GJA5, GLRX, ICAM1, IFN Beta, IgG, IL4, JUN, MACC1, Mmp, N4BP1, NR1H2, NRP1, OSBPL3, OSM, PPARA, PRIC285 (includes EG:85441), RELA, SEMA3D, SGCG, SLC6A14, SMARCB1, SQLE, SREBF1, STARD4, TSC22D3	21	Endocrine System Disorders, Gene Expression, Tissue Development
9	Akt, Alp, Ap1, CAPN2, CCL5, Collagen Alpha1, Collagen type I, Collagen type IV, Fibrinogen, Ikb, Ikk (family), IL1, IRF3 dimer, LDL, LGALS9, MED1, MMP13, MYD88, NfkB1-RelA, NFKBIA, nucleotidyltransferase, OLR1, Pdgf, PDGFD, PNPT1, Pro-inflammatory Cytokine, Rar, Rxr, SERPINE1, Tgf beta, TGFB2, TIMP2, Tlr, TPD52, VitaminD3-VDR-RXR	20	Protein Degradation, Protein Synthesis, Cellular Movement
10	Actin, AQP3, Calpain, E2f, EGFR, EPAS1, ERK, Estrogen Receptor, F Actin, Focal adhesion kinase, FSH, hCG, Histone h3, IGF1R, Insulin, LAP3, Lh, Mapk, MID1, Nfat (family), NGF, P38 MAPK, Pkc(s), PKIB, PLC, PLSCR1, Ras, SCIN, Shc, SLC15A1, SPATS2L, SPSB1, SRC, VCL, Vegf	16	Cancer, Reproductive System Disease, Cell-To-Cell Signaling and Interaction
	TFPIb vs. pTOPO
1	Alp, BRIP1, BRP44L, CDH18, CHST11, CPS1, DERL1, ELOVL2, ERBB2, EVL, FAM134B, FRRS1, GDPD3, HSD17B12, IRF6, KRT7, KRT81 (includes EG:3887), LGALS3BP, LXN, MAN1A1, NDST1, NRCAM, P38 MAPK, PDGF BB, PFN2, S100A4, SEMA7A, SLC19A2, sulfotransferase, SULT2B1, TERF1, Trypsin, TUBGCP3, VCL, Vegf	39	Carbohydrate Metabolism, Small Molecule Biochemistry, Connective Tissue Development and Function
2	20s proteasome, 26s Proteasome, Alpha tubulin, CASP4, CNDP2, Collagen Alpha1, DEGS1, EGFR, EIF3E, ELP2, EPAS1, FUT8, HDGFRP3, IFI30, IRG, MAP1LC3A, NCOA3, NDRG1, OLFM1, PCDH10, PKIB, PRKAR2B, PSMB8, PSMD3, PSMD6, SAT1, SAT2, SERPINA1, STAT3, TAP1, TMCO3, TP53INP2, TRPV6, Ubiquitin, VitaminD3-VDR-RXR	37	Cellular Growth and Proliferation, Inflammatory Disease, Respiratory Disease
3	3', 5'-cyclic-nucleotide phosphodiesterase, ADCY1, ALCAM, ALDH2, CACNA1D, CHN2, CYTH3, DOCK3, DOCK4, ELMO, ELMO1, ERK1/2, ITGB6, KCNMA1, KCNN4, LANCL1, LRP1B, MYCBP2, MYO7A, NPR3, NR2F2, NTN4, Pde, PDE4D, PDE5A, PDE8B, PHKB, Pka catalytic subunit, Pkg, PLCE1, PLXDC2, Potassium Channel, Rap, Secretase gamma, VEGFB (includes EG:7423)	34	Cardiovascular Disease, Cardiac Arteriopathy, Genetic Disorder
4	Actin, ADAM19, Alpha Actinin, Alpha catenin, BCAM, CD44, CD47, CD82, CDK6, CNN3, Collagen type I, Collagen type IV, Collagen(s), CSRP1, EPHA7, ERK, FERMT2, FGFR2, Fibrinogen, Integrin, Integrinß, LAMB1, LAMC1, Laminin, LCP1, LIMA1, LMO7, Metalloprotease, NT5E, PSAT1, PTPN14, Rap1, RIN2, TES, TIMP2	26	Cellular Movement, Embryonic Development, Tissue Development
5	ARHGAP29, CHKA, DHCR24, Egfr-Erbb2, EGFR/PDGFR/IGFR, Eif4g, EPHA4, ER-a-Estradiol, KITLG, LIMCH1, MGC27345, MIR1, MIR124, p70 S6k, p85 (pik3r), PDCD4, PGM1, PI3K (complex), PLC gamma, PODXL, Ppp2c, RAVER2, RDH10, RPS6KA, RPS6KA5, RPS6KA6, RPS6KB1, Rsk, SLC25A12, ST3GAL4, SWAP70, SYK/ZAP, TMBIM1, TMEM109, TYRO3	24	Cell Cycle, Cellular Development, Embryonic Development
6	Ahr-aryl hydrocarbon-Arnt, Akt, ANXA6, ASCL1, CAST, CD151, CENPF, CYR61, DACH1, ERBB, Esr1-Esr1-estrogen-estrogen, GC-GCR dimer, GLRX, Gm-csf, GRB7, Igf, Igfbp, IGFBP4, MED1, MED24, MED13L, N-cor, NRG, NRIP1, PGR, Plexin B, PLXNB2, PPT1, RET, RND1, SERCA, TACC1, Thyroid hormone receptor, TPD52, TRAP/Media	24	Gene Expression, Genetic Disorder, Neurological Disease
7	ADAMTS9, ALDH1A3, BAK1, CALB1, Calcineurin A, Calcineurin protein(s), CAMK2D, CAMK2G, CAMK2N1, CaMKII, CD3, CHORDC1, CHP, DOK5, EHF, FBXO32, ITPR, NFAT (complex), Nfat (family), NFkB (complex), NFkB (family), NLRP2, NOD1, P4HA1, PAK1IP1, PEA15, RCAN1, SIAH2, SLC2A12, SOAT1, Sod, STAP2, Tnf receptor, TPMT, TRAF5	24	Cell Cycle, Lipid Metabolism, Small Molecule Biochemistry
8	ABCC5, Alpha actin, Ap1, AQP3, C19ORF21, Calmodulin, CASC3, Cbp/p300, CDK12, Ck2, CLU, Creb, CRIPAK, CUL4A, CYP1B1, DECR1, DNTTIP2, ESR1, FSH, Immunoglobulin, INPP5J, Mediator, MICAL2, NGF, PLS3, PMEPA1, PP1 protein complex group, RNA polymerase II, SASS6, SESN3, SLC9A8, Smad, SMYD2, Tgf beta, TRAM1	24	Cancer, Endocrine System Disorders, Genetic Disorder
9	B4GALT5, Cdc2, CORO2A, Cyclin A, Cyclin D, Cyclin E, DIO1, DKK1, E2f, EDN1, EGF, GATA3, Growth hormone, Hemoglobin, Histone h3, Histone h4, Ldh, LDHB, Lh, LPCAT3, PLCB4, PRR11, PTPN21, RALB, Ras, Rb, Rxr, Sapk, SCNN1A, SKA2, SMARCA2, SMYD3, SNUPN, TBX2, TFCP2	22	Skeletal and Muscular System Development and Function, Tissue Morphology, Cell Signaling
10	14-3-3, ABLIM1, ACADM, ACAT1, ACSL1, C5ORF23, CACNB1, CPD, CPE, Cpla2, DTNA, EMP1, F Actin, hCG, HLA-DR, Ifn gamma, Insulin, KCNJ3, LDOC1, MAP2K1/2, Mlc, NADPH oxidase, PFKFB2, PITPNM1, Pkc(s), Pld, PP2A, PPP2R5A, PRKCD, S100A9, SCIN, SLC15A1, ST6GAL1, TACC2, TCR	21	Drug Metabolism, Molecular Transport, Tissue Morphology
11	BAMBI, CHEMOKINE, CTSC, EZR, GCC1, IFIH1, Ifn, IFN Beta, IFN TYPE 1, Ige, IgG, IL1, IL12 (complex), IL12 (family), IL12A, IL1R1, Interferon alpha, KIAA1217, LDL, MID1, MID2, MYD88, OLR1, Pka, PON2, Pro-inflammatory Cytokine, SPINT1, SPOP, STAT5a/b, TGFB3, Tlr, Tnf, TRIL, TRIM29, UNC93B1	21	Infection Mechanism, Infectious Disease, Inflammatory Disease
12	ARHGEF2, BCR, Ctbp, DAPP1, DHRS2 (includes EG:10202), DUSP4, Erm, FNBP1L, Gap, growth factor receptor, HIPK2, JINK1/2, Jnk, LIMK2, MAP4K4, MYB (includes EG:4602), NCAM2, NCK, Pak, Pdgf, PDGFD, Pdgfr, PI3K p85, PPM1E, Raf, Ras homolog, RASA3, RHOV, RND3, Rock, S100A6, Sos, VAV, VAV1, WIPF1	19	Cellular Assembly and Organization, Cellular Function and Maintenance, Protein Synthesis
13	ACAA1, ACAA2, AMOTL1, BACE2, beta-estradiol, CDKN1A, DKK1, DSTN, EXPH5, FRK, GM2A, INPP4B, KRT4, KRT7, KRT16, KRT18, MLL2, OXCT1, PIAS3, PLA2G4A, PXDN, RCAN1, RERG, RRBP1, SLC6A14, SLC6A15, Smad, SMAD9, SOCS2, STAT3, TGFB2, THSD4, WNT5B, ZNF217	19	Cell Death, Tissue Morphology, Cellular Growth and Proliferation
14	ASPH, BET1L, CBLN2, CCNE1, CCR1, CISD1, FKBP10, FKBP14, GOSR1, IFI30, IFI202B, IFNA2, IFNA5, IFNA6, IL5, IL-2R, IL12RB1, IL18R1, IL28A, MBOAT2, MGAT4A, MIR20A (includes EG:406982), MIRLET7G (includes EG:406890), NMI, ORMDL3, PYGL, RNF213, S100A14, S100A16, SEC24D, SIDT2, SLAIN1, STAT4, TCOF1, XBP1	19	Cell-mediated Immune Response, Cellular Development, Cellular Function and Maintenance
15	ALDOC, Ap2 alpha, BCL2, c-Src, Calpain, CAPN2, Caspase, Clathrin, CRYAB, DCLK1, DLAT, DNAJA4, DNAJC3, Dynamin, Estrogen Receptor, FBLN1, HSP, Hsp27, Hsp70, Hsp90, Hsp22/Hsp40/Hsp90, HSPB8, Mapk, MAPT, Mek, MHC Class II (complex), PLTP, PRNP, SH3BP4, SH3GLB1, SLC39A6, SORL1, STK39, Tubulin, UTRN	19	Cancer, Neurological Disease, Infectious Disease
16	AMPD1, ATP8A1 (includes EG:10396), CALR, CCAR1, COX6C, CRYAB, DDB1, DLG4, DNMT1, DOCK9, DOCK11, GAB1, GALNT10, GALNT12, GTF2F2, HNRNPC, HTT, KLF8, LPPR5, MAGI2, MIR327 (includes EG:100314145), NEBL, nitric oxide, polypeptide N-acetylgalactosaminyltransferase, RAB22A, RNF111, SDK2, SMURF2, SUSD2, TIAM1, TMEM139, WBSCR17, WWC2, YWHAZ	17	Cellular Compromise, Neurological Disease, Cardiovascular Disease
