# Supplementary material for: TFPI Alpha and Beta Regulate mRNAs and microRNAs Involved in Cancer Biology and in the Immune System in Breast Cancer Cells
Source: PLoS One. 2012 Oct 5;7(10):e47184. doi: 10.1371/journal.pone.0047184 (PMC3465304; doi:10.1371/journal.pone.0047184)
Supplement: Table S6 — Functional annotation of differentially expressed miRNAs following overexpression of TFPIα or TFPIβ. The ten most the significant categories involved in molecular and cellular function and diseases and disorders as annotated by the Ingenuity Pathway Analysis software are listed. (XLS) [file pone.0047184.s008.xls]

## Sheet: Sheet1
Table S6
Gene ontology category	Significance	miRNAs associated
TFPIa vs. pTOPO
Molecular and cellular function
Cellular Development	4.72E-11-4.70E-02	miR-15a, miR-19a, miR-21, miR-23b, miR-25, miR-26b, miR-93, miR-95, miR-98, miR-132, miR-140, miR-148b, miR-191, miR-192, miR-193b, miR-203, miR-222, miR-301a, miR-331, miR-429
Cellular Growth and Proliferation	4.72E-11-4.70E-02	miR-15a, miR-19a, miR-21, miR-23b, miR-25, miR-26b, miR-29c, miR-34a, miR-93, miR-95, miR-98, miR-132, miR-140, miR-148b, miR-191, miR-192, miR-193b, miR-203, miR-205, miR-222, miR-301a, miR-331, miR-429
Cell Cycle	1.17E-06-3.99E-02	miR-15a, miR-25, miR-27a, miR-93, miR-98
DNA Replication, Recombination, and Repair	6.08E-04-6.08E-04	miR-15a, miR-25, miR-93, miR-98
Cell Morphology	1.10E-02-3.63E-02	miR-21, miR-429
Cell-To-Cell Signaling and Interaction	1.10E-02-1.10E-02	miR-21
Cellular Compromise	1.47E-02-1.47E-02	miR-15a
Cell Death	3.99E-02-3.99E-02	miR-15a
Diseases and disorders
Reproductive System Disease	1.56E-57-6.36E-15	miR-15a, miR-19a, miR-20b, miR-21, miR-23b, miR-25, miR-26b, miR-27a, miR-28, miR-29c, miR-30b, miR-31, miR-32, miR-34a, miR-95, miR-98, miR-99a, miR-126, miR-132, miR-148b, miR-182, miR-191, miR-193b, miR-196b, miR-203, miR-205, miR-210, miR-222, miR-301a, miR-324, miR-339, miR-340, miR-342, miR-345, miR-362, miR-374a, miR-375, miR-425, miR-429, miR-454, miR-491, miR-590, miR-628, miR-636, miR-6…
Genetic Disorder	7.96E-42-3.11E-02	miR-15a, miR-19a, miR-20b, miR-21, miR-25, miR-26b, miR-28, miR-29c, miR-30b, miR-31, miR-32, miR-34a, miR-96, miR-98, miR-99a, miR-126, miR-132, miR-140, miR-146b, miR-148b, miR-182, miR-183, miR-192, miR-193b, miR-196b, miR-203, miR-205, miR-210, miR-222, miR-223, miR-301a, miR-320, miR-335, miR-340, miR-345, miR-362, miR-375, miR-425, miR-429, miR-501, miR-660
Skeletal and Muscular Disorders	7.96E-42-1.02E-03	miR-15a, miR-19a, miR-21, miR-28, miR-30b, miR-34, miR-98, miR-99a, miR-126, miR-132, miR-140, miR-146b, miR-148b, miR-210, miR-222, miR-223, miR-301a, miR-320, miR-335, miR-362, miR-501
Cancer	2.81E-25-4.36E-02	miR-15a, miR-19a, miR-21, miR-23b, miR-25, miR-26b, miR-27a, miR-29c, miR-30b, miR-31, miR-32, miR-34a, miR-93, miR-95, miR-96, miR-98, miR-99a, miR-126, miR-132, miR-135b, miR-146b, miR-148b, miR-182, miR-183, miR-191, miR-193b, miR-196, miR-203, miR-205, miR-210, miR-222, miR.223, miR-301a, miR-324, miR-340, miR-342, miR-345, miR-375, miR-425, miR-660
Connective Tissue Disorders	5.05E-24-3.10E-02	miR-19a, miR-21, miR-30b, miR-34a, miR-99a, miR-132, miR-146b, miR-210, miR-222, miR-223, miR-301a, miR-320, miR-362, miR-501
Inflammatory Disease	5.05E-24-4.15E-15	miR-15a, miR-19a, miR-21, miR-28, miR-30b, miR-34a, miR-99a, miR-132, miR-146b, miR-210, miR-222, miR-223, miR-301a, miR-320, miR-362, miR-501
Gastrointestinal Disease	3.42E-15-1.47E-02	miR-15a, miR-19a, miR-20b, miR-21, miR-25, miR-29c, miR-31, miR-34a, miR-96, miR-98, miR-132, miR-135b, miR-146b, miR-148b, miR-183, miR-210, miR-222, miR-223, miR-301a, miR-425, miR-429
Hepatic System Disease	3.42E-15-7.38E-03	miR-15a, miR-20b, miR-21, miR-25, miR-34a, miR-96, miR-98, miR-132, miR-146b, miR-210, miR-222, miR-223, miR-301a, miR-425, miR-429
Respiratory Disease	6.50E-15-2.56E-02	miR-15a, miR-20b, miR-34a, miR-98, miR-146b, miR-182, miR-183, miR193b, miR-203, miR-210, miR-429
Infection Mechanism	1.69E-09-3.96E-06	miR-20b, miR-29c, miR30b, miR-148b, miR-345
TFPIb vs. pTOPO
Molecular and cellular function
Cellular Development	2.07E-09-3.74E-02	miR-15a, miR-21, miR-23b, miR-29c, miR-93, miR-95, miR-98, miR-148b, miR-193b, miR-203, miR-222, miR-296, miR-301a, miR-429
Cellular Growth and Proliferation	2.07E-09-3.74E-02	miR-15a, miR-21, miR-23b, miR-29c, miR-93, miR-95, miR-98, miR-148b, miR-193b, miR-203, miR-205, miR-222, miR-296, miR-301a, miR-429
Cell Cycle	1.10E-05-3.93E-02	miR-15a, miR-93, miR-98
DNA Replication, Recombination, and Repair	1.19E-03-1.19E-03	miR-15a, miR-93, miR-98
Cell Morphology	6.00E-03-4.51E-02	miR-21, miR-429
Cell-To-Cell Signaling and Interaction	0.006	miR-21
Cellular Compromise	0.00799	miR-15a
Cell Death	2.18E-02-2.97E-02	miR-15a, miR-21
Diseases and disorders
Reproductive System Disease	2.92E-36-2.18E-11	miR-15a, miR-21, miR-23b, miR-29c, miR-31, miR-93, miR-95, miR-98, miR-126, miR-148b, miR-193b, miR-196b, miR-203, miR-205, miR-222, miR-301a, miR-324, miR-339, miR-342, miR-345, miR-425, miR-429, miR-454, miR-494, miR-628, miR-636, miR-652, miR-744
Genetic Disorder	7.67E-18-3.37E-02	miR-15a, miR-21, miR-29c, miR-31, miR-93, miR-98, miR-126, miR-146b, miR-148b, miR-193b, miR-196b, miR-203, miR-205, miR-222, miR-301a, miR-345, miR-425, miR-429, miR-494
Skeletal and Muscular Disorders	7.67E-18-2.99E-04	miR-15a, miR-21, miR-98, miR-126, miR-222, miR-301a, miR-146b, miR-148b, miR-494
Cancer	1.04E-16-2.47E-02	miR-15a, miR-21, miR-23b, miR-29c, miR-31, miR-93, miR-95, miR-98, miR-126, miR-135b, miR-146b, miR-148b, miR-193b, miR-196b, miR-203, miR-205, miR-222, miR-301a, miR-324, miR-342, miR-345, miR-425, miR-429, miR-494
Inflammatory Disease	4.63E-10-6.22E-09	miR-15a, miR-21, miR-146b, miR-222, miR-301a, miR494
Gastrointestinal Disease	4.79E-10-2.53E-03	miR-15a, miR-21, miR-29c, miR-31, miR-93, miR-98, miR-135b, miR-146b, miR-148b, miR-222, miR-301a, miR-425, miR-429
Hepatic System Disease	4.79E-10-4.00E-03	miR-15a, miR-21, miR-93, miR-98, miR-146b, miR-222, miR-301a, miR-425, miR-429
Respiratory Disease	5.98E-10-1.28E-04	miR-15a, miR-93, miR-98, miR-146b, miR-193b, miR-203, miR-429
Connective Tissue Disorders	6.22E-09-6.22E-09	miR-21, miR-146b, miR-222, miR-301a, miR-494
Infection Mechanism	1.78E-08-1.39E-04	miR-29c, miR-93, miR-148b, miR-345
